# Supplementary material for: Oxidative stress and starvation in Dinoroseobacter shibae: the role of extrachromosomal elements
Source: Front Microbiol. 2015 Mar 25;6:233. doi: 10.3389/fmicb.2015.00233 (PMC4373377; doi:10.3389/fmicb.2015.00233)
Supplement: Supplementary file 2 [file DataSheet2.XLS]

## Sheet: results_day2
### Supplementary Table 2: Differential expression between the different conditions for all genes present on the D. shibae microarray
### Annotation				log2 Fold Change			BH-adjusted p.value
LocusTag	NCBIAccession	Scaffold	Description	LD vs. DD	LD vs. NS	DD vs. NS	adj.P.Val
Dshi_0001	YP_001531351	NC_009952	glutamate synthase, small subunit	-0.11805	0.0122869	0.130337	0.529094
Dshi_0002	YP_001531352	NC_009952	Glutamate synthase (ferredoxin)	-0.231412	0.160555	0.391967	0.101804
Dshi_0004	YP_001531354	NC_009952	hypothetical protein	-0.0672181	-0.171597	-0.104379	0.408022
Dshi_0005	YP_001531355	NC_009952	hypothetical protein	-0.316201	0.482544	0.798745	0.0319255
Dshi_0006	YP_001531356	NC_009952	2,3,4,5-tetrahydropyridine-2,6-dicarboxylate N-succinyltransferase	0.0394901	0.0443905	0.00490039	0.92839
Dshi_0008	YP_001531358	NC_009952	hypothetical protein	-0.00255218	-0.560207	-0.557655	0.0428378
Dshi_0009	YP_001531359	NC_009952	cold-shock DNA-binding domain protein	0.426209	-0.0266468	-0.452856	0.161064
Dshi_0010	YP_001531360	NC_009952	protein of unknown function DUF305	0.000771916	-0.089145	-0.0899169	0.658121
Dshi_0011	YP_001531361	NC_009952	hypothetical protein	0.00128841	-0.0779364	-0.0792248	0.742855
Dshi_0012	YP_001531362	NC_009952	succinyl-diaminopimelate desuccinylase	0.121855	0.000440216	-0.121415	0.494314
Dshi_0013	YP_001531363	NC_009952	GCN5-related N-acetyltransferase	0.0470595	0.30633	0.25927	0.163823
Dshi_0014	YP_001531364	NC_009952	hypothetical protein	-0.0440901	-0.219492	-0.175402	0.339214
Dshi_0015	YP_001531365	NC_009952	ribonuclease R	-0.346591	0.444057	0.790649	0.0542156
Dshi_0016	YP_001531366	NC_009952	hypothetical protein	0.161869	0.31648	0.154611	0.19158
Dshi_0017	YP_001531367	NC_009952	hypothetical protein	-0.148844	0.237307	0.386151	0.131525
Dshi_0018	YP_001531368	NC_009952	hypothetical protein	0.0205165	-0.030965	-0.0514815	0.90517
Dshi_0019	YP_001531369	NC_009952	GTP-binding protein TypA	-0.352897	0.0159467	0.368844	0.100565
Dshi_0020	YP_001531370	NC_009952	hypothetical protein	0.00765773	-0.0293681	-0.0370258	0.964489
Dshi_0021	YP_001531371	NC_009952	hypothetical protein	0.181577	-0.161337	-0.342913	0.209602
Dshi_0022	YP_001531372	NC_009952	hypothetical protein	0.0247126	0.265356	0.240643	0.167258
Dshi_0023	YP_001531373	NC_009952	Ribonuclease H	-0.112519	-0.1175	-0.00498116	0.556709
Dshi_0024	YP_001531374	NC_009952	DNA methylase N-4/N-6 domain protein	-0.192329	0.115687	0.308015	0.149764
Dshi_0025	YP_001531375	NC_009952	anti-ECFsigma factor, ChrR	-0.340948	0.308981	0.649929	0.072429
Dshi_0026	YP_001531376	NC_009952	NAD-dependent epimerase/dehydratase	0.371817	0.323152	-0.0486656	0.134833
Dshi_0027	YP_001531377	NC_009952	hypothetical protein	0.0624331	-0.061466	-0.123899	0.564993
Dshi_0028	YP_001531378	NC_009952	A/G-specific adenine glycosylase	0.174275	-0.124889	-0.299164	0.166443
Dshi_0029	YP_001531379	NC_009952	protein of unknown function DUF1159	-0.00202261	0.0590609	0.0610835	0.847391
Dshi_0030	YP_001531380	NC_009952	hypothetical protein	0.135206	0.0705617	-0.0646444	0.522869
Dshi_0031	YP_001531381	NC_009952	tetraacyldisaccharide 4'-kinase	-0.0843108	-0.00620018	0.0781106	0.702923
Dshi_0032	YP_001531382	NC_009952	Three-deoxy-D-manno-octulosonic-acid transferase domain protein	-0.20064	-0.0812563	0.119384	0.362832
Dshi_0033	YP_001531383	NC_009952	protein of unknown function DUF343	0.390934	0.101544	-0.28939	0.144959
Dshi_0034	YP_001531384	NC_009952	peptidase S16 lon domain protein	0.239804	0.425009	0.185205	0.24248
Dshi_0035	YP_001531385	NC_009952	Thioredoxin domain	0.138214	0.00156013	-0.136654	0.429415
Dshi_0036	YP_001531386	NC_009952	exodeoxyribonuclease III Xth	0.102925	-0.0826675	-0.185592	0.458137
Dshi_0037	YP_001531387	NC_009952	hypothetical protein	-0.639482	-0.313806	0.325676	0.09937
Dshi_0038	YP_001531388	NC_009952	two component transcriptional regulator, winged helix family	0.108308	-0.144382	-0.25269	0.229236
Dshi_0039	YP_001531389	NC_009952	GTP cyclohydrolase II	-0.201467	-0.0348601	0.166607	0.63152
Dshi_0040	YP_001531390	NC_009952	protein of unknown function DUF1330	-0.097752	0.216168	0.31392	0.163243
Dshi_0041	YP_001531391	NC_009952	hypothetical protein	-0.114491	0.534421	0.648913	0.0465993
Dshi_0042	YP_001531392	NC_009952	alanine racemase domain protein	-0.354816	-0.0890017	0.265814	0.118376
Dshi_0043	YP_001531393	NC_009952	hypothetical protein	-0.570695	-0.114689	0.456006	0.114052
Dshi_0044	YP_001531394	NC_009952	hypothetical protein	0.146532	0.0864341	-0.060098	0.515105
Dshi_0045	YP_001531395	NC_009952	UspA domain protein	0.169628	-0.189035	-0.358663	0.291956
Dshi_0046	YP_001531396	NC_009952	hypothetical protein	-0.0706984	-0.124673	-0.0539743	0.591452
Dshi_0047	YP_001531397	NC_009952	hypothetical protein	-0.0375453	-0.319141	-0.281596	0.139553
Dshi_0048	YP_001531398	NC_009952	putative transposase	0.0197319	-0.398652	-0.418384	0.0894644
Dshi_0049	YP_001531399	NC_009952	hypothetical protein	0.16498	-0.462923	-0.627903	0.0836871
Dshi_0050	YP_001531400	NC_009952	protein of unknown function DUF955	-0.769277	-0.0330501	0.736227	0.179784
Dshi_0051	YP_001531401	NC_009952	hypothetical protein	-0.64557	0.0807156	0.726286	0.0772872
Dshi_0052	YP_001531402	NC_009952	hypothetical protein	0.021439	-0.436049	-0.457488	0.150715
Dshi_0053	YP_001531403	NC_009952	HI0933 family protein	0.0381146	0.267694	0.229579	0.289334
Dshi_0054	YP_001531404	NC_009952	Glutathione S-transferase domain	-0.254429	-0.216619	0.0378099	0.268069
Dshi_0055	YP_001531405	NC_009952	DNA polymerase III, delta	0.0109532	0.0378503	0.0268971	0.951079
Dshi_0056	YP_001531406	NC_009952	hypothetical protein	0.0321451	-0.0838103	-0.115955	0.612575
Dshi_0057	YP_001531407	NC_009952	leucyl-tRNA synthetase	-0.187879	-0.0712841	0.116595	0.357705
Dshi_0058	YP_001531408	NC_009952	hypothetical protein	-0.167939	-0.0892767	0.0786627	0.53133
Dshi_0059	YP_001531409	NC_009952	cell divisionFtsK/SpoIIIE	-0.110724	0.0843497	0.195073	0.42669
Dshi_0060	YP_001531410	NC_009952	aminotransferase class I and II	0.0438716	0.114383	0.0705114	0.665885
Dshi_0061	YP_001531411	NC_009952	hypothetical protein	-0.0444736	0.262753	0.307227	0.246349
Dshi_0062	YP_001531412	NC_009952	Ubiquinone biosynthesis hydroxylase, UbiH/UbiF/VisC/COQ6 family	0.467852	0.34556	-0.122292	0.07213
Dshi_0063	YP_001531413	NC_009952	Inositol-phosphate phosphatase	0.0954639	0.0908509	-0.00461301	0.685355
Dshi_0064	YP_001531414	NC_009952	peptidase U62 modulator of DNA gyrase	-0.259843	0.257814	0.517657	0.110368
Dshi_0065	YP_001531415	NC_009952	hypothetical protein	-0.0866573	0.0460288	0.132686	0.53133
Dshi_0066	YP_001531416	NC_009952	hypothetical protein	0.143242	0.00242893	-0.140813	0.453806
Dshi_0067	YP_001531417	NC_009952	Enoyl-CoA hydratase/isomerase	0.143394	0.0200388	-0.123355	0.497208
Dshi_0068	YP_001531418	NC_009952	hypothetical protein	0.00615524	-0.029286	-0.0354412	0.953444
Dshi_0069	YP_001531419	NC_009952	Auxin Efflux Carrier	-0.103588	-0.0479873	0.0556012	0.726876
Dshi_0070	YP_001531420	NC_009952	hemimethylated DNA binding protein	-0.231766	0.401915	0.633681	0.195512
Dshi_0071	YP_001531421	NC_009952	hypothetical protein	0.0183784	-0.117933	-0.136312	0.472338
Dshi_0072	YP_001531422	NC_009952	putative anti-sigma regulatory factor, serine/threonine protein kinase	0.120817	-0.170573	-0.291389	0.195651
Dshi_0073	YP_001531423	NC_009952	anti-sigma-factor antagonist	0.080054	-0.1002	-0.180254	0.420807
Dshi_0074	YP_001531424	NC_009952	acetyl-CoA acetyltransferase	-0.00663149	-0.0344464	-0.0278149	0.989889
Dshi_0075	YP_001531425	NC_009952	hypothetical protein	-0.0479903	-0.278078	-0.230088	0.224531
Dshi_0076	YP_001531426	NC_009952	hypothetical protein	-0.0472791	-0.114579	-0.0673004	0.623199
Dshi_0077	YP_001531427	NC_009952	hypothetical protein	0.238066	-0.0805097	-0.318576	0.139553
Dshi_0078	YP_001531428	NC_009952	hypothetical protein	0.123983	0.00499323	-0.118989	0.707419
Dshi_0079	YP_001531429	NC_009952	lipid A biosynthesis acyltransferase	-0.16854	0.0881063	0.256646	0.369707
Dshi_0080	YP_001531430	NC_009952	hypothetical protein	-0.163359	-0.122393	0.0409653	0.530021
Dshi_0081	YP_001531431	NC_009952	3-isopropylmalate dehydrogenase	-0.0811358	-0.0373703	0.0437655	0.776997
Dshi_0082	YP_001531432	NC_009952	hypothetical protein	0.101962	0.273935	0.171973	0.291956
Dshi_0083	YP_001531433	NC_009952	3-isopropylmalate dehydratase, small subunit	-0.137942	-0.0756397	0.0623019	0.515237
Dshi_0084	YP_001531434	NC_009952	hypothetical protein	-0.24705	-0.208698	0.038352	0.212411
Dshi_0085	YP_001531435	NC_009952	3-isopropylmalate dehydratase, large subunit	0.165604	-0.322086	-0.48769	0.0650966
Dshi_0086	YP_001531436	NC_009952	hypothetical protein	0.126384	-0.0548292	-0.181213	0.907519
Dshi_0087	YP_001531437	NC_009952	iojap-like protein	-0.877314	0.70084	1.57815	0.0915023
Dshi_0088	YP_001531438	NC_009952	protein of unknown function DUF163	-0.557635	0.626436	1.18407	0.141798
Dshi_0089	YP_001531439	NC_009952	phosphoglycerate mutase, 2,3-bisphosphoglycerate-independent	-0.337056	0.530642	0.867698	0.0669437
Dshi_0090	YP_001531440	NC_009952	hypothetical protein	-0.118934	0.262052	0.380986	0.0992591
Dshi_0091	YP_001531441	NC_009952	hypothetical protein	0.0602402	-0.115315	-0.175555	0.466542
Dshi_0092	YP_001531442	NC_009952	NUDIX hydrolase	-0.0351601	-0.161627	-0.126466	0.473435
Dshi_0093	YP_001531443	NC_009952	hypothetical protein	0.0869338	-0.694596	-0.78153	0.0359596
Dshi_0094	YP_001531444	NC_009952	hypothetical protein	0.241751	-0.443253	-0.685004	0.0429165
Dshi_0095	YP_001531445	NC_009952	hypothetical protein	-0.12475	-0.3266	-0.20185	0.136502
Dshi_0096	YP_001531446	NC_009952	hypothetical protein	0.0483519	-0.149527	-0.197879	0.338768
Dshi_0097	YP_001531447	NC_009952	hypothetical protein	0.115591	0.0783407	-0.0372504	0.660364
Dshi_0098	YP_001531448	NC_009952	hypothetical protein	-0.103255	-0.232671	-0.129416	0.285255
Dshi_0099	YP_001531449	NC_009952	hypothetical protein	0.0777418	-0.265375	-0.343117	0.132789
Dshi_0100	YP_001531450	NC_009952	transposase, putative	0.0462294	-0.0675973	-0.113827	0.717262
Dshi_0101	YP_001531451	NC_009952	hypothetical protein	0.0385906	-0.468563	-0.507154	0.0474211
Dshi_0102	YP_001531452	NC_009952	DNA polymerase III, alpha subunit	0.114739	-0.246181	-0.36092	0.110801
Dshi_0103	YP_001531453	NC_009952	Alcohol dehydrogenase class III/S-(hydroxymethyl)glutathione dehydrogenase	-0.0831751	-0.119161	-0.0359861	0.568963
Dshi_0104	YP_001531454	NC_009952	GCN5-related N-acetyltransferase	0.0230941	0.0940388	0.0709447	0.726013
Dshi_0105	YP_001531455	NC_009952	protein of unknown function DUF88	0.109075	-0.170184	-0.279259	0.183046
Dshi_0106	YP_001531456	NC_009952	transcriptional regulator, TetR family	-0.0571013	-0.0311965	0.0259048	0.877776
Dshi_0107	YP_001531457	NC_009952	Rubrerythrin	0.0982401	-0.124536	-0.222776	0.297306
Dshi_0108	YP_001531458	NC_009952	hypothetical protein	0.0312615	-0.265974	-0.297236	0.137783
Dshi_0109	YP_001531459	NC_009952	Auxin Efflux Carrier	-0.152301	-0.0679176	0.0843832	0.500533
Dshi_0110	YP_001531460	NC_009952	protein of unknown function DUF188	0.0600075	0.0787272	0.0187197	0.834769
Dshi_0111	YP_001531461	NC_009952	major facilitator superfamily MFS_1	0.0674164	-0.157528	-0.224944	0.25089
Dshi_0112	YP_001531462	NC_009952	AFG1-family ATPase	-0.149864	0.0412995	0.191163	0.336785
Dshi_0113	YP_001531463	NC_009952	Redoxin domain protein	0.128653	0.109758	-0.0188949	0.506199
Dshi_0114	YP_001531464	NC_009952	FAD-dependent pyridine nucleotide-disulphide oxidoreductase	-0.180451	0.100451	0.280902	0.410216
Dshi_0115	YP_001531465	NC_009952	putative methyltransferase	0.0895063	0.0357485	-0.0537578	0.831177
Dshi_0116	YP_001531466	NC_009952	hypothetical protein	0.00322208	-0.288841	-0.292063	0.134862
Dshi_0117	YP_001531467	NC_009952	methionine aminopeptidase, type I	-0.0279411	-0.0965214	-0.0685803	0.711317
Dshi_0118	YP_001531468	NC_009952	sugar fermentation stimulation protein	0.0434972	-0.0725181	-0.116015	0.597945
Dshi_0119	YP_001531469	NC_009952	molybdopterin binding domain	0.172542	0.0109196	-0.161622	0.395158
Dshi_0120	YP_001531470	NC_009952	GCN5-related N-acetyltransferase	-0.0173786	0.0587465	0.0761251	0.786391
Dshi_0121	YP_001531471	NC_009952	uncharacterized peroxidase-related enzyme	-0.174614	-0.134756	0.0398574	0.356151
Dshi_0122	YP_001531472	NC_009952	hypothetical protein	-0.0306241	0.146714	0.177338	0.479951
Dshi_0123	YP_001531473	NC_009952	transcriptional regulator, LysR family	-0.0129825	-0.273519	-0.260537	0.24027
Dshi_0124	YP_001531474	NC_009952	intracellular protease, PfpI family	0.136945	-0.2683	-0.405245	0.090227
Dshi_0125	YP_001531475	NC_009952	NADH:flavin oxidoreductase/NADH oxidase	0.110017	0.0562075	-0.0538096	0.64509
Dshi_0126	YP_001531476	NC_009952	hypothetical protein	-0.152909	0.508323	0.661233	0.0896087
Dshi_0127	YP_001531477	NC_009952	hypothetical protein	0.0272909	-0.101158	-0.128449	0.515237
Dshi_0128	YP_001531478	NC_009952	hypothetical protein	-0.148204	0.138707	0.286911	0.179449
Dshi_0129	YP_001531479	NC_009952	dihydroxy-acid dehydratase	0.0489241	0.0474967	-0.00142739	0.944857
Dshi_0130	YP_001531480	NC_009952	Abortive infection protein	0.0298768	0.212749	0.182872	0.31852
Dshi_0131	YP_001531481	NC_009952	acetyl-CoA carboxylase, carboxyl transferase, beta subunit	-0.118274	-0.0121223	0.106151	0.559859
Dshi_0132	YP_001531482	NC_009952	FolC bifunctional protein	0.0683549	0.0071693	-0.0611856	0.794231
Dshi_0133	YP_001531483	NC_009952	type I secretion target repeat protein	0.087407	-0.11004	-0.197447	0.317695
Dshi_0134	YP_001531484	NC_009952	transcriptional coactivator/pterin dehydratase	0.302387	0.348047	0.0456599	0.161415
Dshi_0135	YP_001531485	NC_009952	protein of unknown function DUF482	0.269171	0.459743	0.190572	0.0848527
Dshi_0136	YP_001531486	NC_009952	glycerophosphoryl diester phosphodiesterase	-0.132869	0.13767	0.270539	0.210185
Dshi_0137	YP_001531487	NC_009952	Endoribonuclease L-PSP	0.152363	0.0685289	-0.0838344	0.448556
Dshi_0138	YP_001531488	NC_009952	hypothetical protein	-0.0128392	-0.146858	-0.134019	0.428603
Dshi_0139	YP_001531489	NC_009952	type I secretion system ATPase	-0.0792589	0.0657755	0.145034	0.503235
Dshi_0140	YP_001531490	NC_009952	hypothetical protein	0.0596869	-0.101399	-0.161086	0.413185
Dshi_0141	YP_001531491	NC_009952	hypothetical protein	0.105521	-0.245234	-0.350756	0.134862
Dshi_0142	YP_001531492	NC_009952	penicillin-binding protein, 1A family	-0.198734	0.369555	0.568289	0.111399
Dshi_0143	YP_001531493	NC_009952	nitrogen regulatory protein P-II	0.00171837	-0.43924	-0.440958	0.0836127
Dshi_0144	YP_001531494	NC_009952	hypothetical protein	-0.0292671	-0.428456	-0.399189	0.0769091
Dshi_0145	YP_001531495	NC_009952	Aspartate transaminase	0.0662942	0.112745	0.0464504	0.610215
Dshi_0146	YP_001531496	NC_009952	Rhodanese domain protein	-0.0575192	0.262451	0.31997	0.141798
Dshi_0147	YP_001531497	NC_009952	SsrA-binding protein	-0.183445	0.184412	0.367856	0.111086
Dshi_0148	YP_001531498	NC_009952	GCN5-related N-acetyltransferase	0.179653	-0.0482967	-0.227949	0.299904
Dshi_0149	YP_001531499	NC_009952	dihydrodipicolinate synthase	-0.258779	-0.0170343	0.241745	0.413745
Dshi_0150	YP_001531500	NC_009952	hypothetical protein	0.0462896	0.272254	0.225964	0.171152
Dshi_0151	YP_001531501	NC_009952	protein of unknown function DUF6 transmembrane	0.0104963	0.388857	0.378361	0.0804786
Dshi_0152	YP_001531502	NC_009952	protein of unknown function DUF752	0.0880843	0.229371	0.141287	0.361823
Dshi_0153	YP_001531503	NC_009952	hypothetical protein	0.0879106	0.138825	0.0509139	0.492819
Dshi_0154	YP_001531504	NC_009952	NADPH-dependent FMN reductase	-0.0177791	0.169169	0.186948	0.337904
Dshi_0155	YP_001531505	NC_009952	LrgA family protein	-0.0923541	0.121382	0.213736	0.359626
Dshi_0156	YP_001531506	NC_009952	LrgB family protein	-0.15897	-0.00492867	0.154041	0.388503
Dshi_0157	YP_001531507	NC_009952	cob(I)alamin adenosyltransferase	-0.290698	-0.0739416	0.216756	0.167175
Dshi_0158	YP_001531508	NC_009952	cobaltochelatase, CobN subunit	-0.406248	-0.0432925	0.362955	0.117888
Dshi_0159	YP_001531509	NC_009952	hypothetical protein	-0.157102	-0.444527	-0.287424	0.0796555
Dshi_0160	YP_001531510	NC_009952	cobalamin biosynthesis protein CobW	-0.0445021	-0.0172737	0.0272284	0.945117
Dshi_0161	YP_001531511	NC_009952	hypothetical protein	-0.0135594	-0.0201245	-0.00656509	0.99574
Dshi_0162	YP_001531512	NC_009952	hypothetical protein	-0.417385	-0.337206	0.0801784	0.195579
Dshi_0163	YP_001531513	NC_009952	chromosome segregation protein SMC	0.0262691	0.0884616	0.0621925	0.724579
Dshi_0164	YP_001531514	NC_009952	hypothetical protein	0.0908078	0.394932	0.304124	0.255465
Dshi_0165	YP_001531515	NC_009952	hypothetical protein	-0.203424	0.169284	0.372708	0.29506
Dshi_0166	YP_001531516	NC_009952	aminotransferase class I and II	0.16522	0.0299855	-0.135234	0.383415
Dshi_0167	YP_001531517	NC_009952	protein of unknown function DUF1636	0.146105	-0.0438646	-0.18997	0.35039
Dshi_0168	YP_001531518	NC_009952	response regulator receiver protein	-0.560972	-0.133196	0.427776	0.0496051
Dshi_0169	YP_001531519	NC_009952	putative glutathione S-transferase	0.0355514	-0.0501111	-0.0856626	0.754486
Dshi_0170	YP_001531520	NC_009952	hypothetical protein	-0.0950391	0.0833636	0.178403	0.373295
Dshi_0171	YP_001531521	NC_009952	cobalamin (vitamin B12) biosynthesis CbiX protein	0.0431854	0.0542445	0.0110591	0.878056
Dshi_0172	YP_001531522	NC_009952	Precorrin-8X methylmutase	0.143126	0.127641	-0.0154849	0.430853
Dshi_0173	YP_001531523	NC_009952	precorrin-6y C5,15-methyltransferase (decarboxylating), CbiE subunit	-0.00506558	0.133871	0.138937	0.448556
Dshi_0174	YP_001531524	NC_009952	precorrin-2 C20-methyltransferase	0.0333764	0.243308	0.209932	0.276717
Dshi_0175	YP_001531525	NC_009952	precorrin-3B C17-methyltransferase	-0.169579	0.265771	0.43535	0.256774
Dshi_0176	YP_001531526	NC_009952	precorrin-4 C11-methyltransferase	-0.0931084	-0.0904943	0.00261407	0.65434
Dshi_0177	YP_001531527	NC_009952	hypothetical protein	1.96494	1.81843	-0.146505	0.0357446
Dshi_0178	YP_001531528	NC_009952	aminotransferase class I and II	-0.0654938	-0.140557	-0.0750631	0.534795
Dshi_0179	YP_001531529	NC_009952	peptide deformylase	-0.0171007	0.0431062	0.0602069	0.86692
Dshi_0180	YP_001531530	NC_009952	peptide deformylase	0.04064	0.201306	0.160666	0.294054
Dshi_0181	YP_001531531	NC_009952	methionyl-tRNA formyltransferase	-0.0916536	0.471853	0.563507	0.0545698
Dshi_0182	YP_001531532	NC_009952	ribonuclease H	0.113025	-0.0496735	-0.162698	0.399942
Dshi_0183	YP_001531533	NC_009952	Methyltransferase type 11	-0.264381	0.071045	0.335426	0.209602
Dshi_0184	YP_001531534	NC_009952	hypothetical protein	-0.408624	0.238228	0.646851	0.169191
Dshi_0185	YP_001531535	NC_009952	phosphatidate cytidylyltransferase	-0.435848	-0.0530731	0.382775	0.127405
Dshi_0186	YP_001531536	NC_009952	hypothetical protein	-0.0739436	-0.2994	-0.225457	0.15848
Dshi_0187	YP_001531537	NC_009952	hypothetical protein	-0.454129	0.177908	0.632037	0.0482069
Dshi_0188	YP_001531538	NC_009952	hydroxymethylbutenyl pyrophosphate reductase	0.0209685	0.060732	0.0397635	0.860245
Dshi_0189	YP_001531539	NC_009952	hypothetical protein	-0.0244113	0.0623686	0.0867799	0.877264
Dshi_0190	YP_001531540	NC_009952	membrane protein-like protein	0.239945	-0.114485	-0.35443	0.12299
Dshi_0191	YP_001531541	NC_009952	protein of unknown function DUF88	0.512318	0.370914	-0.141404	0.394019
Dshi_0192	YP_001531542	NC_009952	2-amino-4-hydroxy-6- hydroxymethyldihydropteridine pyrophosphokinase	-0.0441441	-0.0866674	-0.0425233	0.736772
Dshi_0193	YP_001531543	NC_009952	DNA-directed RNA polymerase, omega subunit	0.13788	-0.195429	-0.333309	0.238168
Dshi_0194	YP_001531544	NC_009952	(p)ppGpp synthetase I, SpoT/RelA	0.130497	-0.122132	-0.252629	0.295295
Dshi_0195	YP_001531545	NC_009952	hypothetical protein	-0.00779625	0.299093	0.30689	0.125377
Dshi_0196	YP_001531546	NC_009952	pyridoxal phosphate biosynthetic protein PdxJ	0.460727	0.307128	-0.153599	0.146001
Dshi_0197	YP_001531547	NC_009952	hypothetical protein	0.302969	0.228355	-0.0746145	0.151099
Dshi_0198	YP_001531548	NC_009952	holo-acyl-carrier-protein synthase	0.078207	-0.0105583	-0.0887653	0.698476
Dshi_0199	YP_001531549	NC_009952	signal peptidase I	0.0444669	0.0888828	0.0444159	0.727018
Dshi_0200	YP_001531550	NC_009952	Ribonuclease III	0.164232	0.0582114	-0.106021	0.420807
Dshi_0201	YP_001531551	NC_009952	GTP-binding protein Era	-0.0251195	0.00540219	0.0305217	0.969484
Dshi_0202	YP_001531552	NC_009952	protein of unknown function DUF1491	-0.0936941	0.242704	0.336399	0.171759
Dshi_0203	YP_001531553	NC_009952	DNA repair protein RecO	-0.0470641	0.224237	0.271301	0.17522
Dshi_0204	YP_001531554	NC_009952	acyl-CoA dehydrogenase domain protein	-0.022587	-0.0732718	-0.0506848	0.814071
Dshi_0205	YP_001531555	NC_009952	hypothetical protein	0.177569	0.196674	0.019105	0.296091
Dshi_0206	YP_001531556	NC_009952	hypothetical protein	-0.131991	-0.153964	-0.0219731	0.442683
Dshi_0207	YP_001531557	NC_009952	Phosphotransferase system, phosphocarrier protein HPr	-0.121524	-0.196908	-0.0753839	0.341484
Dshi_0208	YP_001531558	NC_009952	PTS system fructose subfamily IIA component	0.0164411	-0.143169	-0.15961	0.39377
Dshi_0209	YP_001531559	NC_009952	hypothetical protein	-0.035066	-0.0596418	-0.0245758	0.866603
Dshi_0210	YP_001531560	NC_009952	HPr kinase	-0.0516751	-0.0327399	0.0189353	0.904731
Dshi_0211	YP_001531561	NC_009952	integral membrane sensor signal transduction histidine kinase	-0.259647	0.23877	0.498417	0.0816954
Dshi_0212	YP_001531562	NC_009952	two component transcriptional regulator, winged helix family	0.0249619	-0.298337	-0.323299	0.135859
Dshi_0213	YP_001531563	NC_009952	Phosphoenolpyruvate carboxykinase (ATP)	0.0786762	-0.212968	-0.291645	0.167316
Dshi_0214	YP_001531564	NC_009952	3-hydroxybutyryl-CoA dehydrogenase	-0.0599065	-0.142286	-0.0823793	0.569193
Dshi_0215	YP_001531565	NC_009952	hypothetical protein	0.0138199	-0.0943043	-0.108124	0.657163
Dshi_0216	YP_001531566	NC_009952	Electron transfer flavoprotein alpha subunit	0.100385	0.255705	0.155321	0.309801
Dshi_0217	YP_001531567	NC_009952	Electron transfer flavoprotein alpha/beta-subunit	0.0964441	-0.0594124	-0.155856	0.432234
Dshi_0218	YP_001531568	NC_009952	ATP--cobalamin adenosyltransferase	0.239043	0.0316565	-0.207387	0.25913
Dshi_0219	YP_001531569	NC_009952	hypothetical protein	-0.0322938	0.0249412	0.057235	0.89325
Dshi_0220	YP_001531570	NC_009952	short-chain dehydrogenase/reductase SDR	0.00838752	-0.125366	-0.133753	0.491726
Dshi_0221	YP_001531571	NC_009952	DNA topoisomerase IV, A subunit	-0.216651	-0.0567819	0.15987	0.378924
Dshi_0222	YP_001531572	NC_009952	hypothetical protein	-0.00415721	0.0669963	0.0711536	0.85288
Dshi_0223	YP_001531573	NC_009952	translation elongation factor Tu	0.175611	-0.482457	-0.658068	0.0976675
Dshi_0224	YP_001531574	NC_009952	hypothetical protein	0.482856	-0.0777238	-0.56058	0.0878346
Dshi_0225	YP_001531575	NC_009952	hypothetical protein	-0.37511	-0.394654	-0.0195446	0.0809249
Dshi_0226	YP_001531576	NC_009952	protein of unknown function DUF1244	-0.0383818	-0.0877307	-0.0493489	0.729376
Dshi_0227	YP_001531577	NC_009952	N-formylglutamate amidohydrolase	-0.214737	-0.122231	0.0925052	0.292228
Dshi_0228	YP_001531578	NC_009952	pyruvate kinase	-0.0124963	0.0111973	0.0236936	0.989088
Dshi_0229	YP_001531579	NC_009952	hypothetical protein	0.0372	-0.0857048	-0.122905	0.554889
Dshi_0230	YP_001531580	NC_009952	ribosomal protein L35	0.147269	-0.257599	-0.404868	0.115959
Dshi_0231	YP_001531581	NC_009952	ribosomal protein L20	-0.262565	-0.130459	0.132106	0.243267
Dshi_0232	YP_001531582	NC_009952	hypothetical protein	-0.306929	0.0171106	0.324039	0.146887
Dshi_0233	YP_001531583	NC_009952	Citrate transporter	0.0525706	-0.28268	-0.335251	0.121853
Dshi_0234	YP_001531584	NC_009952	hypothetical protein	-0.269754	-0.0365064	0.233248	0.19507
Dshi_0235	YP_001531585	NC_009952	phenylalanyl-tRNA synthetase, alpha subunit	0.0092931	-0.0674986	-0.0767917	0.749713
Dshi_0236	YP_001531586	NC_009952	hypothetical protein	-0.474726	-0.0246575	0.450069	0.0491324
Dshi_0237	YP_001531587	NC_009952	phenylalanyl-tRNA synthetase, beta subunit	-0.0765464	-0.176925	-0.100378	0.374464
Dshi_0238	YP_001531588	NC_009952	hypothetical protein	0.17093	-0.0247624	-0.195693	0.300559
Dshi_0239	YP_001531589	NC_009952	hypothetical protein	0.230995	0.0546246	-0.176371	0.343435
Dshi_0240	YP_001531590	NC_009952	Glutathione S-transferase domain	-0.144948	0.0176962	0.162644	0.491726
Dshi_0241	YP_001531591	NC_009952	large conductance mechanosensitive channel protein	-0.102391	-0.175287	-0.0728963	0.396528
Dshi_0242	YP_001531592	NC_009952	fatty acid hydroxylase	0.120518	-0.0614978	-0.182016	0.424592
Dshi_0243	YP_001531593	NC_009952	acyltransferase 3	-0.131378	0.101642	0.23302	0.405534
Dshi_0244	YP_001531594	NC_009952	alanine dehydrogenase	-0.4244	0.145419	0.569819	0.0928351
Dshi_0245	YP_001531595	NC_009952	transcriptional regulator, AsnC family	-0.184302	-0.0564537	0.127848	0.339843
Dshi_0246	YP_001531596	NC_009952	ribosomal protein S21	-0.0108988	-0.060872	-0.0499731	0.96487
Dshi_0247	YP_001531597	NC_009952	rpsU-divergently transcribed protein	0.0994615	-0.0976869	-0.197148	0.357732
Dshi_0248	YP_001531598	NC_009952	Quinone oxidoreductase putative PIG3	-0.428065	0.257214	0.685279	0.0428378
Dshi_0249	YP_001531599	NC_009952	acriflavin resistance protein	-0.226769	0.0141325	0.240902	0.357732
Dshi_0250	YP_001531600	NC_009952	hypothetical protein	-0.485182	0.0554545	0.540636	0.0428378
Dshi_0251	YP_001531601	NC_009952	hypothetical protein	-0.0650439	-0.151405	-0.0863608	0.563929
Dshi_0252	YP_001531602	NC_009952	transcriptional regulator, TetR family	-0.187714	0.11625	0.303964	0.197994
Dshi_0253	YP_001531603	NC_009952	AMP-dependent synthetase and ligase	-0.018924	-0.204994	-0.18607	0.26688
Dshi_0254	YP_001531604	NC_009952	hypothetical protein	-0.158994	-0.141269	0.0177246	0.503235
Dshi_0255	YP_001531605	NC_009952	protein of unknown function DUF1013	-0.0632406	-0.111918	-0.048677	0.613589
Dshi_0256	YP_001531606	NC_009952	hypothetical protein	-0.205416	-0.078354	0.127062	0.297623
Dshi_0257	YP_001531607	NC_009952	peptidase S8 and S53 subtilisin kexin sedolisin	-0.122796	-0.0602819	0.0625141	0.588774
Dshi_0258	YP_001531608	NC_009952	preprotein translocase, SecE subunit	0.047825	-0.299756	-0.347581	0.122437
Dshi_0259	YP_001531609	NC_009952	NusG antitermination factor	0.017266	-0.109978	-0.127244	0.50465
Dshi_0260	YP_001531610	NC_009952	ribosomal protein L11	0.0527891	-0.187707	-0.240496	0.224825
Dshi_0261	YP_001531611	NC_009952	ribosomal protein L1	-0.0251008	0.135875	0.160976	0.413634
Dshi_0262	YP_001531612	NC_009952	hypothetical protein	-0.760642	-0.142975	0.617666	0.150245
Dshi_0263	YP_001531613	NC_009952	methyltransferase FkbM family	-0.0702211	0.0412004	0.111421	0.639008
Dshi_0264	YP_001531614	NC_009952	hypothetical protein	-0.0567679	0.151215	0.207983	0.310175
Dshi_0265	YP_001531615	NC_009952	ribosomal protein L10	0.0204276	-0.145879	-0.166306	0.358247
Dshi_0266	YP_001531616	NC_009952	ribosomal protein L7/L12	0.0594628	-0.162386	-0.221848	0.25256
Dshi_0267	YP_001531617	NC_009952	hypothetical protein	-0.275217	0.00428154	0.279499	0.195047
Dshi_0268	YP_001531618	NC_009952	DNA-directed RNA polymerase, beta subunit	-0.00462369	-0.00119801	0.00342569	0.999985
Dshi_0269	YP_001531619	NC_009952	DNA-directed RNA polymerase, beta' subunit	-0.0576049	-0.0127605	0.0448444	0.871242
Dshi_0270	YP_001531620	NC_009952	protein of unknown function DUF6 transmembrane	-0.354656	0.214904	0.56956	0.0830278
Dshi_0271	YP_001531621	NC_009952	ribosomal protein S12	0.0273221	-0.284603	-0.311925	0.146321
Dshi_0272	YP_001531622	NC_009952	ribosomal protein S7	-0.00383283	-0.287264	-0.283431	0.146321
Dshi_0273	YP_001531623	NC_009952	translation elongation factor G	-0.11324	-0.237998	-0.124758	0.323556
Dshi_0274	YP_001531624	NC_009952	translation elongation factor Tu	0.236282	-0.487236	-0.723519	0.0615281
Dshi_0275	YP_001531625	NC_009952	ribosomal protein S10	-0.0229797	-0.2387	-0.215721	0.25256
Dshi_0276	YP_001531626	NC_009952	ribosomal protein L3	-0.0894647	0.0943546	0.183819	0.441251
Dshi_0277	YP_001531627	NC_009952	ribosomal protein L4/L1e	0.0339849	-0.264132	-0.298117	0.145235
Dshi_0278	YP_001531628	NC_009952	Ribosomal protein L25/L23	0.00561056	-0.234915	-0.240526	0.188085
Dshi_0279	YP_001531629	NC_009952	hypothetical protein	-0.121287	-0.154419	-0.0331327	0.47238
Dshi_0280	YP_001531630	NC_009952	hypothetical protein	-0.0405262	-0.263116	-0.22259	0.182047
Dshi_0281	YP_001531631	NC_009952	hypothetical protein	-0.00746491	-0.176332	-0.168867	0.315039
Dshi_0282	YP_001531632	NC_009952	hypothetical protein	-0.432757	-0.155848	0.276908	0.296714
Dshi_0283	YP_001531633	NC_009952	hypothetical protein	-0.279731	-0.211744	0.0679869	0.380498
Dshi_0284	YP_001531634	NC_009952	hypothetical protein	-0.346155	-0.0183051	0.32785	0.161064
Dshi_0285	YP_001531635	NC_009952	ribosomal protein L2	0.110324	-0.171665	-0.281988	0.178152
Dshi_0286	YP_001531636	NC_009952	ribosomal protein S19	-0.0723582	-0.206899	-0.134541	0.303407
Dshi_0287	YP_001531637	NC_009952	ribosomal protein L22	0.0641379	-0.414982	-0.47912	0.0578448
Dshi_0289	YP_001531639	NC_009952	ribosomal protein L16	0.215464	-0.146474	-0.361937	0.147233
Dshi_0290	YP_001531640	NC_009952	hypothetical protein	0.0967642	-0.341198	-0.437962	0.0700936
Dshi_0291	YP_001531641	NC_009952	hypothetical protein	-0.331696	-0.102316	0.229381	0.157292
Dshi_0292	YP_001531642	NC_009952	hypothetical protein	0.144958	-0.375275	-0.520233	0.0976675
Dshi_0293	YP_001531643	NC_009952	ribosomal protein L29	0.153035	-0.316184	-0.469219	0.0640611
Dshi_0294	YP_001531644	NC_009952	ribosomal protein S17	0.0355594	-0.325674	-0.361234	0.135412
Dshi_0295	YP_001531645	NC_009952	ribosomal protein L14	-0.0513463	0.0941741	0.14552	0.464125
Dshi_0296	YP_001531646	NC_009952	ribosomal protein L24	0.11843	-0.312173	-0.430603	0.0772872
Dshi_0297	YP_001531647	NC_009952	ribosomal protein L5	0.011843	-0.14674	-0.158583	0.371797
Dshi_0298	YP_001531648	NC_009952	ribosomal protein S14	-0.0155342	-0.199291	-0.183757	0.268134
Dshi_0299	YP_001531649	NC_009952	ribosomal protein S8	0.00825001	-0.212052	-0.220302	0.223103
Dshi_0300	YP_001531650	NC_009952	ribosomal protein L6	0.0926137	-0.142147	-0.234761	0.246349
Dshi_0301	YP_001531651	NC_009952	ribosomal protein L18	-0.305051	0.0680909	0.373142	0.272184
Dshi_0302	YP_001531652	NC_009952	ribosomal protein S5	0.172664	-0.10325	-0.275913	0.201072
Dshi_0303	YP_001531653	NC_009952	ribosomal protein L30	0.108132	-0.145609	-0.253741	0.26133
Dshi_0304	YP_001531654	NC_009952	ribosomal protein L15	-0.0783875	0.0223381	0.100726	0.685044
Dshi_0305	YP_001531655	NC_009952	preprotein translocase, SecY subunit	-0.285494	0.011453	0.296947	0.182599
Dshi_0306	YP_001531656	NC_009952	adenylate kinase	0.0315157	0.0997781	0.0682624	0.674898
Dshi_0307	YP_001531657	NC_009952	ribosomal protein S13	-0.0792205	-0.171176	-0.0919553	0.425023
Dshi_0308	YP_001531658	NC_009952	ribosomal protein S11	0.119441	-0.179909	-0.29935	0.177589
Dshi_0309	YP_001531659	NC_009952	DNA-directed RNA polymerase, alpha subunit	0.171215	-0.314773	-0.485988	0.095812
Dshi_0310	YP_001531660	NC_009952	ribosomal protein L17	-0.0361494	-0.0431034	-0.00695398	0.941648
Dshi_0311	YP_001531661	NC_009952	transcriptional regulator, LuxR family	-0.0340836	-0.00247237	0.0316113	0.952604
Dshi_0312	YP_001531662	NC_009952	N-acyl-L-homoserine lactone synthetase-like protein	0.00350914	0.00786166	0.00435252	0.999985
Dshi_0313	YP_001531663	NC_009952	AAA ATPase central domain protein	-0.0310295	0.148045	0.179074	0.387075
Dshi_0314	YP_001531664	NC_009952	hypothetical protein	-0.0966519	0.308177	0.404829	0.103087
Dshi_0315	YP_001531665	NC_009952	pseudouridine synthase, RluA family	-0.078641	0.0418463	0.120487	0.801968
Dshi_0316	YP_001531666	NC_009952	HAD-superfamily hydrolase, subfamily IA, variant 3	-0.175344	0.28762	0.462964	0.101061
Dshi_0317	YP_001531667	NC_009952	ATP12 ATPase	0.161241	-0.124569	-0.28581	0.196092
Dshi_0318	YP_001531668	NC_009952	hypothetical protein	1.98501	1.08182	-0.903193	0.030654
Dshi_0319	YP_001531669	NC_009952	polar amino acid ABC transporter, inner membrane subunit	0.759336	0.535938	-0.223398	0.101061
Dshi_0320	YP_001531670	NC_009952	polar amino acid ABC transporter, inner membrane subunit	0.175353	0.294035	0.118681	0.339957
Dshi_0321	YP_001531671	NC_009952	ABC transporter related	0.761921	0.547409	-0.214511	0.0822052
Dshi_0322	YP_001531672	NC_009952	putative phosphohistidine phosphatase, SixA	0.0413406	0.0368181	-0.00452252	0.94467
Dshi_0323	YP_001531673	NC_009952	hypothetical protein	-0.131689	0.0371625	0.168851	0.534795
Dshi_0324	YP_001531674	NC_009952	acetylglutamate kinase	0.206521	-0.086418	-0.292939	0.161016
Dshi_0325	YP_001531675	NC_009952	short-chain dehydrogenase/reductase SDR	-0.0132621	0.1109	0.124162	0.507891
Dshi_0326	YP_001531676	NC_009952	GTP-binding protein HSR1-related	-0.0265434	-0.00718143	0.019362	0.991381
Dshi_0327	YP_001531677	NC_009952	MOSC domain containing protein	0.0991556	0.0956893	-0.00346622	0.718839
Dshi_0328	YP_001531678	NC_009952	60 kDa inner membrane insertion protein	-0.413704	-0.232375	0.181329	0.232922
Dshi_0329	YP_001531679	NC_009952	diguanylate cyclase/phosphodiesterase	-0.05629	-0.0849034	-0.0286134	0.740421
Dshi_0330	YP_001531680	NC_009952	PP-loop domain protein	0.126521	-0.247791	-0.374312	0.107135
Dshi_0331	YP_001531681	NC_009952	protein of unknown function DUF37	-0.149473	-0.460341	-0.310868	0.197431
Dshi_0332	YP_001531682	NC_009952	ribonuclease P protein component	0.0880286	0.122603	0.0345742	0.576765
Dshi_0333	YP_001531683	NC_009952	ribosomal protein L34	-0.0271106	0.0159286	0.0430392	0.943666
Dshi_0334	YP_001531684	NC_009952	integral membrane sensor signal transduction histidine kinase	-0.0736865	0.116528	0.190215	0.459835
Dshi_0335	YP_001531685	NC_009952	hypothetical protein	-0.00663321	-0.0262961	-0.0196629	0.991821
Dshi_0336	YP_001531686	NC_009952	SNARE associated Golgi protein	0.0727679	-0.139422	-0.21219	0.287202
Dshi_0337	YP_001531687	NC_009952	ATPase MipZ	-0.0569004	-0.110907	-0.0540062	0.675736
Dshi_0338	YP_001531688	NC_009952	beta-lactamase domain protein	0.0528761	0.12709	0.0742143	0.584672
Dshi_0339	YP_001531689	NC_009952	protein of unknown function DUF849	0.110474	0.0353854	-0.0750881	0.67769
Dshi_0340	YP_001531690	NC_009952	ribosomal protein L31	-0.416138	-0.317804	0.0983347	0.169651
Dshi_0341	YP_001531691	NC_009952	ribosomal protein L19	-0.0758983	-0.0995423	-0.023644	0.718477
Dshi_0342	YP_001531692	NC_009952	tRNA (guanine-N1)-methyltransferase	0.074859	0.0861004	0.0112414	0.711299
Dshi_0343	YP_001531693	NC_009952	aminoglycoside phosphotransferase	0.0312659	0.211759	0.180493	0.360943
Dshi_0344	YP_001531694	NC_009952	16S rRNA processing protein RimM	0.11482	0.0702555	-0.0445647	0.618662
Dshi_0345	YP_001531695	NC_009952	hypothetical protein	0.14588	0.0632128	-0.0826668	0.750427
Dshi_0346	YP_001531696	NC_009952	protein of unknown function DUF55	0.0556814	0.0558246	0.000143186	0.845752
Dshi_0347	YP_001531697	NC_009952	cob(II)yrinic acid a,c-diamide reductase	0.136134	0.150896	0.0147616	0.451394
Dshi_0348	YP_001531698	NC_009952	ribosomal protein S16	-0.230537	-0.185801	0.0447352	0.231727
Dshi_0349	YP_001531699	NC_009952	chorismate mutase	-0.0546018	-0.315875	-0.261273	0.13938
Dshi_0350	YP_001531700	NC_009952	hypothetical protein	-0.0971683	-0.125743	-0.0285752	0.526687
Dshi_0351	YP_001531701	NC_009952	GCN5-related N-acetyltransferase	-0.0115566	-0.0586419	-0.0470853	0.886686
Dshi_0352	YP_001531702	NC_009952	acetyltransferase, GNAT family	-0.0616451	-0.0137703	0.0478748	0.848018
Dshi_0353	YP_001531703	NC_009952	signal recognition particle protein	-0.0670872	-0.0622542	0.00483296	0.801699
Dshi_0354	YP_001531704	NC_009952	NAD(P)H dehydrogenase (quinone)	-0.215294	-0.018041	0.197253	0.284062
Dshi_0355	YP_001531705	NC_009952	transcriptional regulator, LysR family	0.0590425	-0.0285164	-0.087559	0.740552
Dshi_0356	YP_001531706	NC_009952	hypothetical protein	-0.111625	0.378406	0.49003	0.0687683
Dshi_0357	YP_001531707	NC_009952	transcriptional regulator, ArsR family	0.240887	-0.0776635	-0.318551	0.143032
Dshi_0358	YP_001531708	NC_009952	phosphoribosylaminoimidazolecarboxamide formyltransferase/IMP cyclohydrolase	0.215911	0.1769	-0.0390107	0.259083
Dshi_0359	YP_001531709	NC_009952	lipoprotein signal peptidase	0.154403	0.125752	-0.0286506	0.40857
Dshi_0360	YP_001531710	NC_009952	hypothetical protein	0.0627865	0.0482857	-0.0145008	0.846253
Dshi_0361	YP_001531711	NC_009952	hypothetical protein	-0.0316262	0.0920659	0.123692	0.608765
Dshi_0362	YP_001531712	NC_009952	hypothetical protein	0.0273096	-0.0304813	-0.0577909	0.877776
Dshi_0363	YP_001531713	NC_009952	DNA mismatch repair protein MutL	0.0104004	0.190182	0.179782	0.300682
Dshi_0364	YP_001531714	NC_009952	protein of unknown function DUF195	0.214212	-0.182782	-0.396994	0.107135
Dshi_0365	YP_001531715	NC_009952	anti-ECFsigma factor, ChrR	0.764383	1.3634	0.59902	0.0817058
Dshi_0366	YP_001531716	NC_009952	RNA polymerase, sigma-24 subunit, ECF subfamily	0.197381	0.663474	0.466093	0.216685
Dshi_0367	YP_001531717	NC_009952	amine oxidase	0.507313	1.1756	0.668288	0.0492714
Dshi_0368	YP_001531718	NC_009952	protein of unknown function DUF1365	1.0334	1.47872	0.445317	0.0333023
Dshi_0369	YP_001531719	NC_009952	sodium:galactoside symporter family protein, putative	1.23487	1.46378	0.228913	0.0429165
Dshi_0370	YP_001531720	NC_009952	hypothetical protein	0.830122	1.05754	0.227415	0.0375282
Dshi_0371	YP_001531721	NC_009952	short-chain dehydrogenase/reductase SDR	0.583115	0.735293	0.152178	0.143062
Dshi_0372	YP_001531722	NC_009952	hypothetical protein	0.0653775	0.270562	0.205185	0.178745
Dshi_0373	YP_001531723	NC_009952	Long-chain-fatty-acid--CoA ligase	-0.373731	0.306441	0.680172	0.0428378
Dshi_0374	YP_001531724	NC_009952	hypothetical protein	-0.0769755	0.0795962	0.156572	0.700722
Dshi_0375	YP_001531725	NC_009952	ABC transporter related	-0.177497	-0.25537	-0.0778727	0.289334
Dshi_0376	YP_001531726	NC_009952	inner-membrane translocator	-0.0166313	-0.0558841	-0.0392528	0.877664
Dshi_0377	YP_001531727	NC_009952	hypothetical protein	-0.0476964	-0.0556407	-0.00794431	0.932274
Dshi_0378	YP_001531728	NC_009952	hypothetical protein	1.09424	1.06673	-0.027506	0.0465993
Dshi_0379	YP_001531729	NC_009952	inner-membrane translocator	-0.205307	0.237646	0.442953	0.0784508
Dshi_0380	YP_001531730	NC_009952	hypothetical protein	0.149866	0.152783	0.00291704	0.381304
Dshi_0381	YP_001531731	NC_009952	ABC transporter related	-0.00967279	-0.0139025	-0.00422969	0.999985
Dshi_0382	YP_001531732	NC_009952	phenylacetate-CoA ligase, putative	0.113346	0.300394	0.187048	0.18592
Dshi_0383	YP_001531733	NC_009952	hypothetical protein	0.0178754	0.240407	0.222531	0.230551
Dshi_0384	YP_001531734	NC_009952	hypothetical protein	-0.230649	0.360722	0.591372	0.0750897
Dshi_0385	YP_001531735	NC_009952	DNA-directed DNA polymerase	0.0810981	0.323717	0.242619	0.136144
Dshi_0386	YP_001531736	NC_009952	N-formylglutamate amidohydrolase	0.0342557	-0.0690363	-0.103292	0.668708
Dshi_0387	YP_001531737	NC_009952	ribosomal protein L36	0.141973	-0.126055	-0.268029	0.303407
Dshi_0388	YP_001531738	NC_009952	ABC transporter related	-0.127213	0.121814	0.249027	0.225806
Dshi_0389	YP_001531739	NC_009952	Monosaccharide-transporting ATPase	-0.235383	0.0482386	0.283622	0.248427
Dshi_0390	YP_001531740	NC_009952	hypothetical protein	-0.133104	-0.0918804	0.0412233	0.5341
Dshi_0391	YP_001531741	NC_009952	hypothetical protein	0.106553	-0.386402	-0.492955	0.0669437
Dshi_0392	YP_001531742	NC_009952	hypothetical protein	-0.0119657	-0.340255	-0.328289	0.110922
Dshi_0393	YP_001531743	NC_009952	hypothetical protein	0.0659028	-0.590798	-0.656701	0.0369624
Dshi_0394	YP_001531744	NC_009952	hypothetical protein	0.192916	-0.615766	-0.808682	0.0458111
Dshi_0395	YP_001531745	NC_009952	integrase family protein	-0.0861016	-0.317069	-0.230967	0.135966
Dshi_0396	YP_001531746	NC_009952	Recombinase	-0.151672	-0.229551	-0.0778788	0.24824
Dshi_0397	YP_001531747	NC_009952	integrase family protein	0.228871	-0.243618	-0.472489	0.0652097
Dshi_0398	YP_001531748	NC_009952	integrase family protein	-0.20675	-0.395237	-0.188486	0.0957997
Dshi_0399	YP_001531749	NC_009952	DNA binding domain, excisionase family	0.190865	-0.0976669	-0.288532	0.245506
Dshi_0400	YP_001531750	NC_009952	CRISPR-associated protein, Csn1 family	0.0421161	-0.0991128	-0.141229	0.545895
Dshi_0401	YP_001531751	NC_009952	CRISPR-associated protein Cas1	-0.806142	0.226869	1.03301	0.0359596
Dshi_0402	YP_001531752	NC_009952	CRISPR-associated protein Cas2	-0.109956	-0.246964	-0.137009	0.487127
Dshi_0403	YP_001531753	NC_009952	transposase IS3/IS911 family protein	0.713645	-0.742313	-1.45596	0.030654
Dshi_0404	YP_001531754	NC_009952	Integrase catalytic region	0.584309	-0.62682	-1.21113	0.030654
Dshi_0405	YP_001531755	NC_009952	hypothetical protein	0.0528509	-0.127887	-0.180738	0.35039
Dshi_0406	YP_001531756	NC_009952	hypothetical protein	-0.0557258	-0.353247	-0.297521	0.113519
Dshi_0407	YP_001531757	NC_009952	transcriptional regulator, XRE family	0.0909564	-0.22978	-0.320736	0.141192
Dshi_0408	YP_001531758	NC_009952	protein of unknown function DUF955	0.109965	-0.154282	-0.264247	0.207325
Dshi_0409	YP_001531759	NC_009952	hypothetical protein	0.00627755	-0.129342	-0.13562	0.445876
Dshi_0410	YP_001531760	NC_009952	hypothetical protein	0.101568	0.168011	0.0664424	0.429685
Dshi_0411	YP_001531761	NC_009952	hypothetical protein	-0.0240429	0.0568073	0.0808502	0.754
Dshi_0412	YP_001531762	NC_009952	beta-Ig-H3/fasciclin	0.0624486	0.271733	0.209285	0.177107
Dshi_0413	YP_001531763	NC_009952	hypothetical protein	0.000284635	-0.135292	-0.135576	0.436529
Dshi_0414	YP_001531764	NC_009952	GreA/GreB family elongation factor	0.0761372	-0.157488	-0.233625	0.243267
Dshi_0415	YP_001531765	NC_009952	hypothetical protein	0.0537212	-0.263592	-0.317314	0.127405
Dshi_0416	YP_001531766	NC_009952	protein of unknown function DUF1127	0.0550163	-0.059034	-0.11405	0.623121
Dshi_0417	YP_001531767	NC_009952	hypothetical protein	0.0438071	0.0179645	-0.0258426	0.931517
Dshi_0418	YP_001531768	NC_009952	UspA domain protein	0.146646	0.0466213	-0.100024	0.456939
Dshi_0419	YP_001531769	NC_009952	hypothetical protein	0.0954239	-0.194646	-0.290069	0.172724
Dshi_0420	YP_001531770	NC_009952	Endonuclease/exonuclease/phosphatase	0.124422	0.162868	0.0384452	0.442683
Dshi_0421	YP_001531771	NC_009952	phospholipase D/Transphosphatidylase	0.0289537	0.0555995	0.0266459	0.885201
Dshi_0422	YP_001531772	NC_009952	hypothetical protein	0.0837391	0.0519333	-0.0318058	0.751041
Dshi_0423	YP_001531773	NC_009952	hypothetical protein	0.041845	-0.0181037	-0.0599488	0.878736
Dshi_0424	YP_001531774	NC_009952	peptidase M41	0.238908	-0.00963125	-0.248539	0.191807
Dshi_0426	YP_001531775	NC_009952	hypothetical protein	0.131491	0.275727	0.144235	0.25913
Dshi_0427	YP_001531776	NC_009952	hypothetical protein	-0.241572	-0.0211374	0.220435	0.206296
Dshi_0428	YP_001531777	NC_009952	Poly-beta-hydroxybutyrate polymerase domain protein	-0.0215734	-0.0617103	-0.0401368	0.855243
Dshi_0429	YP_001531778	NC_009952	uncharacterized conserved coiled coil protein	-1.37553	0.493676	1.8692	0.0566829
Dshi_0430	YP_001531779	NC_009952	hypothetical protein	-0.494292	-0.00737922	0.486913	0.214333
Dshi_0431	YP_001531780	NC_009952	C4-dicarboxylate anaerobic carrier	-0.441984	0.0384167	0.480401	0.201419
Dshi_0432	YP_001531781	NC_009952	Arginine deiminase	-0.250246	0.0818527	0.332099	0.206722
Dshi_0433	YP_001531782	NC_009952	ornithine carbamoyltransferase	-0.187029	0.127524	0.314553	0.167258
Dshi_0434	YP_001531783	NC_009952	carbamate kinase	-0.572465	0.415596	0.988061	0.049187
Dshi_0435	YP_001531784	NC_009952	ATP synthase F1, beta subunit	-0.0955575	0.122179	0.217737	0.298469
Dshi_0436	YP_001531785	NC_009952	ATP synthase F1, epsilon subunit	-0.188386	0.235943	0.424328	0.0829645
Dshi_0437	YP_001531786	NC_009952	F0F1-ATPase subunit, putative	-0.350739	0.181631	0.53237	0.0518599
Dshi_0438	YP_001531787	NC_009952	hypothetical protein	-0.152298	0.297718	0.450016	0.0820471
Dshi_0439	YP_001531788	NC_009952	ATP synthase F0, A subunit	-0.171448	0.0503706	0.221819	0.269327
Dshi_0440	YP_001531789	NC_009952	hypothetical protein	-0.420815	-0.244216	0.176599	0.212815
Dshi_0441	YP_001531790	NC_009952	H+transporting two-sector ATPase B/B' subunit	-0.169793	0.353274	0.523067	0.118204
Dshi_0442	YP_001531791	NC_009952	ATP synthase F1, alpha subunit	-0.171094	0.312034	0.483127	0.0710379
Dshi_0443	YP_001531792	NC_009952	H+transporting two-sector ATPase gamma subunit	0.0725303	0.0519965	-0.0205338	0.832111
Dshi_0444	YP_001531793	NC_009952	hypothetical protein	0.0679625	-0.335512	-0.403475	0.110922
Dshi_0445	YP_001531794	NC_009952	hypothetical protein	0.034168	0.0776384	0.0434704	0.805288
Dshi_0446	YP_001531795	NC_009952	putative signal transduction protein with CBS domains	-0.363001	0.291501	0.654502	0.0484363
Dshi_0447	YP_001531796	NC_009952	transcriptional regulator, Crp/Fnr family	-0.00753485	-0.117492	-0.109957	0.539015
Dshi_0448	YP_001531797	NC_009952	hypothetical protein	-0.0626678	-0.247295	-0.184627	0.253255
Dshi_0449	YP_001531798	NC_009952	two component transcriptional regulator, winged helix family	0.0293615	-0.125689	-0.15505	0.589348
Dshi_0450	YP_001531799	NC_009952	coenzyme PQQ biosynthesis protein A	-0.817665	0.540679	1.35834	0.252411
Dshi_0451	YP_001531800	NC_009952	coenzyme PQQ biosynthesis protein B	-0.213566	-0.213239	0.000326988	0.25913
Dshi_0452	YP_001531801	NC_009952	coenzyme PQQ biosynthesis protein C	-0.100875	-0.176289	-0.0754139	0.381232
Dshi_0453	YP_001531802	NC_009952	coenzyme PQQ synthesis D	0.0867481	-0.201627	-0.288375	0.164673
Dshi_0454	YP_001531803	NC_009952	coenzyme PQQ biosynthesis protein E	-0.0718781	-0.0821688	-0.0102907	0.732852
Dshi_0455	YP_001531804	NC_009952	hypothetical protein	0.257784	-0.0580432	-0.315827	0.137291
Dshi_0456	YP_001531805	NC_009952	ATPase associated with various cellular activities AAA_3	0.14675	0.0532701	-0.0934801	0.460747
Dshi_0457	YP_001531806	NC_009952	protein of unknown function DUF58	0.03724	0.249818	0.212578	0.221128
Dshi_0458	YP_001531807	NC_009952	hypothetical protein	0.074064	0.222524	0.14846	0.260803
Dshi_0459	YP_001531808	NC_009952	von Willebrand factor type A	0.0938683	0.0443209	-0.0495474	0.703683
Dshi_0460	YP_001531809	NC_009952	hypothetical protein	0.0445971	-0.0544758	-0.0990729	0.71455
Dshi_0461	YP_001531810	NC_009952	hypothetical protein	0.11824	-0.0929382	-0.211179	0.292132
Dshi_0462	YP_001531811	NC_009952	hypothetical protein	0.344731	-0.357491	-0.702222	0.0429225
Dshi_0465	YP_001531814	NC_009952	two component transcriptional regulator, LuxR family	0.0212465	-0.404397	-0.425643	0.0621982
Dshi_0466	YP_001531815	NC_009952	domain of unknown function DUF1745	0.0612608	-0.359581	-0.420842	0.0791219
Dshi_0467	YP_001531816	NC_009952	histidine kinase	-0.0198264	-0.145014	-0.125188	0.455881
Dshi_0468	YP_001531817	NC_009952	hypothetical protein	-0.195644	-0.107279	0.0883651	0.32639
Dshi_0469	YP_001531818	NC_009952	hypothetical protein	-0.0956538	0.00909812	0.104752	0.695166
Dshi_0470	YP_001531819	NC_009952	Sulphur oxidation protein SoxZ	-0.321806	-0.0869505	0.234855	0.162775
Dshi_0471	YP_001531820	NC_009952	beta-lactamase domain protein	-0.0429592	-0.0489016	-0.00594234	0.8935
Dshi_0472	YP_001531821	NC_009952	hypothetical protein	0.00527802	-0.506275	-0.511553	0.0465993
Dshi_0473	YP_001531822	NC_009952	Alcohol dehydrogenase class III/S-(hydroxymethyl)glutathione dehydrogenase	-0.142078	-0.0980162	0.0440622	0.773479
Dshi_0474	YP_001531823	NC_009952	S-formylglutathione hydrolase	-0.339584	0.0409791	0.380563	0.111116
Dshi_0475	YP_001531824	NC_009952	hypothetical protein	-0.480927	0.0039646	0.484891	0.178152
Dshi_0476	YP_001531825	NC_009952	hypothetical protein	-1.59073	0.44127	2.032	0.0702387
Dshi_0477	YP_001531826	NC_009952	hypothetical protein	-0.190333	-0.0178274	0.172505	0.333068
Dshi_0478	YP_001531827	NC_009952	hypothetical protein	-0.24321	-0.168924	0.0742863	0.224094
Dshi_0479	YP_001531828	NC_009952	hypothetical protein	0.0250784	-0.0231211	-0.0481996	0.920126
Dshi_0480	YP_001531829	NC_009952	hypothetical protein	-0.285007	0.0154041	0.300411	0.146321
Dshi_0481	YP_001531830	NC_009952	hypothetical protein	-0.00129792	-0.206437	-0.205139	0.248176
Dshi_0482	YP_001531831	NC_009952	hypothetical protein	0.104112	-0.35956	-0.463672	0.0816954
Dshi_0483	YP_001531832	NC_009952	hypothetical protein	-0.21258	-0.122418	0.0901619	0.293453
Dshi_0484	YP_001531833	NC_009952	hypothetical protein	-0.0154461	-0.249671	-0.234224	0.25089
Dshi_0485	YP_001531834	NC_009952	hypothetical protein	0.129955	-0.250985	-0.38094	0.17969
Dshi_0486	YP_001531835	NC_009952	hypothetical protein	-0.0896074	-0.451551	-0.361944	0.255465
Dshi_0487	YP_001531836	NC_009952	hypothetical protein	-0.654968	-0.219993	0.434975	0.0599595
Dshi_0488	YP_001531837	NC_009952	hypothetical protein	-1.13946	0.0443149	1.18377	0.030654
Dshi_0489	YP_001531838	NC_009952	hypothetical protein	-1.5455	-0.0482499	1.49725	0.230551
Dshi_0490	YP_001531839	NC_009952	hypothetical protein	-0.277316	-0.0284168	0.248899	0.19158
Dshi_0491	YP_001531840	NC_009952	hypothetical protein	0.0186121	-0.143698	-0.16231	0.396389
Dshi_0492	YP_001531841	NC_009952	binding-protein-dependent transport systems inner membrane component	0.039879	-0.00835422	-0.0482332	0.898739
Dshi_0493	YP_001531842	NC_009952	ABC transporter related	0.00644099	-0.0347214	-0.0411624	0.929111
Dshi_0494	YP_001531843	NC_009952	NnrS family protein	0.112199	-0.0966328	-0.208831	0.296883
Dshi_0495	YP_001531844	NC_009952	hypothetical protein	0.187999	-0.143467	-0.331466	0.132789
Dshi_0496	YP_001531845	NC_009952	4Fe-4S ferredoxin iron-sulfur binding domain protein	-0.109138	-0.164725	-0.0555875	0.453806
Dshi_0497	YP_001531846	NC_009952	hypothetical protein	0.157188	0.184631	0.0274428	0.38644
Dshi_0498	YP_001531847	NC_009952	hypothetical protein	-0.108275	-0.0408983	0.0673766	0.682905
Dshi_0499	YP_001531848	NC_009952	hypothetical protein	0.11068	0.093177	-0.0175031	0.587491
Dshi_0500	YP_001531849	NC_009952	molybdopterin-guanine dinucleotide biosynthesis protein A	0.155634	0.168814	0.0131806	0.34228
Dshi_0501	YP_001531850	NC_009952	hypothetical protein	0.254942	0.238922	-0.0160191	0.185367
Dshi_0502	YP_001531851	NC_009952	cytoplasmic chaperone TorD family protein	-0.237753	0.159037	0.39679	0.140483
Dshi_0503	YP_001531852	NC_009952	hypothetical protein	-0.142405	-0.216875	-0.0744696	0.334381
Dshi_0504	YP_001531853	NC_009952	hypothetical protein	-0.0218593	-0.176102	-0.154243	0.646565
Dshi_0505	YP_001531854	NC_009952	4Fe-4S ferredoxin iron-sulfur binding domain protein	-0.150659	-0.00889145	0.141768	0.658552
Dshi_0506	YP_001531855	NC_009952	hypothetical protein	-0.500126	-0.185037	0.31509	0.143831
Dshi_0507	YP_001531856	NC_009952	MRP-like protein (ATP/GTP-binding protein)	0.0209412	-0.0173594	-0.0383006	0.953444
Dshi_0508	YP_001531857	NC_009952	hypothetical protein	0.0761749	-0.13496	-0.211135	0.322581
Dshi_0509	YP_001531858	NC_009952	hypothetical protein	-0.0544447	-0.321076	-0.266631	0.127405
Dshi_0510	YP_003422323	NC_009952	conserved hypothetical beta-lactamase	0.0360881	-0.445258	-0.481346	0.0725459
Dshi_0511	YP_003422324	NC_009952	conserved hypothetical protein	-0.120437	-0.203566	-0.0831281	0.467874
Dshi_0512	YP_001531859	NC_009952	beta-lactamase domain protein	-0.0662457	-0.375005	-0.308759	0.094596
Dshi_0513	YP_001531860	NC_009952	transcriptional regulator, LuxR family	0.114044	0.044775	-0.0692694	0.668708
Dshi_0514	YP_001531861	NC_009952	response regulator receiver protein	0.193322	-0.157399	-0.35072	0.121219
Dshi_0515	YP_001531862	NC_009952	histidine kinase	0.169158	-0.25067	-0.419829	0.0873172
Dshi_0516	YP_001531863	NC_009952	hypothetical protein	-0.121382	-0.227995	-0.106614	0.293453
Dshi_0517	YP_001531864	NC_009952	hypothetical protein	0.00474348	-0.153105	-0.157848	0.397018
Dshi_0518	YP_001531865	NC_009952	Monosaccharide-transporting ATPase	0.0418203	-0.0999166	-0.141737	0.48759
Dshi_0519	YP_001531866	NC_009952	ABC transporter related	-0.0255339	-0.289548	-0.264014	0.141798
Dshi_0520	YP_001531867	NC_009952	5-methylthioribose kinase	0.0486728	-0.130643	-0.179316	0.375394
Dshi_0521	YP_001531868	NC_009952	eIF-2B alpha/beta/delta-related uncharacterized protein	0.158611	-0.124297	-0.282908	0.190011
Dshi_0522	YP_001531869	NC_009952	transcriptional regulator, DeoR family	0.0362112	-0.179815	-0.216026	0.256029
Dshi_0523	YP_001531870	NC_009952	L-fuculose-phosphate aldolase	0.0596505	-0.213521	-0.273172	0.175967
Dshi_0524	YP_001531871	NC_009952	aldo/keto reductase	-0.038124	-0.245059	-0.206935	0.209812
Dshi_0525	YP_001531872	NC_009952	hypothetical protein	0.0969257	-0.0839686	-0.180894	0.361823
Dshi_0526	YP_001531873	NC_009952	Dak phosphatase	0.265749	-0.200608	-0.466357	0.0669437
Dshi_0527	YP_001531874	NC_009952	Glycerone kinase	-0.104777	-0.243738	-0.138961	0.300271
Dshi_0528	YP_001531875	NC_009952	Monosaccharide-transporting ATPase	-0.116105	-0.245093	-0.128988	0.243474
Dshi_0529	YP_001531876	NC_009952	Monosaccharide-transporting ATPase	0.132244	-0.414802	-0.547046	0.0855293
Dshi_0530	YP_001531877	NC_009952	ABC transporter related	-0.0274837	-0.238301	-0.210817	0.211129
Dshi_0531	YP_001531878	NC_009952	hypothetical protein	0.0222188	-0.300845	-0.323064	0.11892
Dshi_0532	YP_001531879	NC_009952	transcriptional regulator, DeoR family	-0.161977	0.0877676	0.249745	0.281698
Dshi_0533	YP_001531880	NC_009952	Xylose isomerase domain protein TIM barrel	0.156707	-0.208174	-0.364882	0.121383
Dshi_0534	YP_001531881	NC_009952	dehydrogenase E1 component	-0.0434134	-0.0169383	0.0264752	0.937718
Dshi_0535	YP_001531882	NC_009952	Transketolase central region	0.0117368	-0.183191	-0.194928	0.276284
Dshi_0536	YP_001531883	NC_009952	biotin/lipoyl attachment domain-containing protein	0.0554436	0.200991	0.145547	0.296714
Dshi_0537	YP_001531884	NC_009952	carbohydrate kinase FGGY	-0.214333	0.0789665	0.2933	0.252846
Dshi_0538	YP_001531885	NC_009952	protein of unknown function DUF1045	-0.0937117	0.11656	0.210272	0.419011
Dshi_0539	YP_001531886	NC_009952	hypothetical protein	-0.0181502	-0.0461374	-0.0279871	0.931517
Dshi_0540	YP_001531887	NC_009952	NnrUfamily protein	-0.161292	0.021692	0.182984	0.397315
Dshi_0541	YP_001531888	NC_009952	oxygen-independent coproporphyrinogen III oxidase	-0.11418	-0.00662147	0.107559	0.576222
Dshi_0542	YP_001531889	NC_009952	phosphate transporter	0.0629945	-0.10984	-0.172834	0.400719
Dshi_0543	YP_001531890	NC_009952	hypothetical protein	0.014618	0.133053	0.118435	0.516173
Dshi_0544	YP_001531891	NC_009952	hypothetical protein	-0.21789	-0.350072	-0.132182	0.397726
Dshi_0545	YP_001531892	NC_009952	HAD-superfamily hydrolase, subfamily IA, variant 3	-0.133591	-0.409381	-0.27579	0.0863777
Dshi_0546	YP_001531893	NC_009952	ABC transporter related	-0.18865	-0.175991	0.0126591	0.296031
Dshi_0547	YP_001531894	NC_009952	hypothetical protein	0.019962	-0.19531	-0.215272	0.25256
Dshi_0548	YP_001531895	NC_009952	binding-protein-dependent transport systems inner membrane component	0.16331	-0.313601	-0.476911	0.073564
Dshi_0549	YP_001531896	NC_009952	hypothetical protein	-0.160601	-0.302869	-0.142269	0.157104
Dshi_0550	YP_001531897	NC_009952	transcriptional regulator, DeoR family	0.0501051	-0.142033	-0.192138	0.313834
Dshi_0551	YP_001531898	NC_009952	Alcohol dehydrogenase GroES domain protein	-0.0567093	-0.20469	-0.147981	0.316003
Dshi_0552	YP_001531899	NC_009952	sugar isomerase (SIS)	-0.106095	-0.142656	-0.0365615	0.478742
Dshi_0553	YP_001531900	NC_009952	short-chain dehydrogenase/reductase SDR	-0.107256	-0.158921	-0.0516652	0.458294
Dshi_0554	YP_001531901	NC_009952	short-chain dehydrogenase/reductase SDR	-0.0467148	0.00149592	0.0482107	0.889294
Dshi_0555	YP_001531902	NC_009952	FGGY-family pentulose kinase	-0.00587259	-0.175443	-0.16957	0.421707
Dshi_0556	YP_001531903	NC_009952	GreA/GreB family elongation factor	-0.04902	-0.0964107	-0.0473907	0.724221
Dshi_0557	YP_001531904	NC_009952	GreA/GreB family elongation factor	0.0388395	-0.0724825	-0.111322	0.610302
Dshi_0558	YP_001531905	NC_009952	D-amino-acid dehydrogenase	0.00458447	-0.156069	-0.160653	0.386851
Dshi_0559	YP_001531906	NC_009952	protein of unknown function DUF1636	-0.0862941	-0.164729	-0.0784352	0.470096
Dshi_0560	YP_001531907	NC_009952	ABC transporter related	-0.171046	-0.139116	0.0319304	0.49752
Dshi_0561	YP_001531908	NC_009952	hypothetical protein	-0.0104367	-0.26138	-0.250943	0.251498
Dshi_0562	YP_001531909	NC_009952	hypothetical protein	-0.07893	-0.0846437	-0.00571369	0.708939
Dshi_0563	YP_001531910	NC_009952	hypothetical protein	0.069171	-0.0210404	-0.0902114	0.701946
Dshi_0564	YP_001531911	NC_009952	hypothetical protein	-0.120904	0.180757	0.30166	0.228659
Dshi_0565	YP_001531912	NC_009952	hypothetical protein	-0.130687	-0.10284	0.0278471	0.591452
Dshi_0566	YP_001531913	NC_009952	hypothetical protein	-0.0701211	0.00352119	0.0736423	0.768668
Dshi_0567	YP_001531914	NC_009952	TonB family protein	-0.123266	0.112448	0.235714	0.348397
Dshi_0568	YP_001531915	NC_009952	Biopolymer transport protein ExbD/TolR	-0.0679893	-0.0260601	0.0419292	0.856759
Dshi_0569	YP_001531916	NC_009952	hypothetical protein	0.0411298	0.0491065	0.00797668	0.894099
Dshi_0570	YP_001531917	NC_009952	hypothetical protein	-0.105871	-0.32708	-0.221209	0.136502
Dshi_0571	YP_001531918	NC_009952	ABC transporter related	0.0455649	0.0539872	0.00842239	0.877576
Dshi_0572	YP_001531919	NC_009952	transport system permease protein	0.0274062	0.266944	0.239538	0.203722
Dshi_0573	YP_001531920	NC_009952	hypothetical protein	-0.0329862	0.0560036	0.0889898	0.799351
Dshi_0574	YP_001531921	NC_009952	Haemin-degrading family protein	-0.0143086	-0.223994	-0.209686	0.224453
Dshi_0575	YP_001531922	NC_009952	hypothetical protein	0.0146552	-0.236105	-0.25076	0.184563
Dshi_0576	YP_001531923	NC_009952	transcriptional regulator, LysR family	-0.242003	-0.187149	0.0548545	0.258923
Dshi_0577	YP_001531924	NC_009952	aldehyde dehydrogenase	0.11536	0.00639132	-0.108968	0.626488
Dshi_0578	YP_001531925	NC_009952	peptidase M19 renal dipeptidase	0.00523203	-0.138824	-0.144056	0.413634
Dshi_0579	YP_001531926	NC_009952	BCCT transporter	-0.0816653	-0.213829	-0.132164	0.325245
Dshi_0580	YP_001531927	NC_009952	hypothetical protein	0.110609	-0.280841	-0.39145	0.098881
Dshi_0581	YP_001531928	NC_009952	hypothetical protein	-0.078707	-0.0506964	0.0280106	0.781779
Dshi_0582	YP_001531929	NC_009952	Endoribonuclease L-PSP	-0.010857	0.0644988	0.0753559	0.852423
Dshi_0583	YP_001531930	NC_009952	2-dehydro-3-deoxyphosphooctonate aldolase	-0.136112	-0.0517532	0.0843593	0.51099
Dshi_0584	YP_001531931	NC_009952	lipopolysaccharide biosynthesis protein	-0.156307	-0.169699	-0.013392	0.348168
Dshi_0585	YP_001531932	NC_009952	ABC transporter related	-0.106755	-0.174451	-0.0676961	0.374464
Dshi_0586	YP_001531933	NC_009952	permease	-0.2902	0.136235	0.426435	0.127405
Dshi_0587	YP_001531934	NC_009952	putative transcriptional regulator, ArsR family	-0.262551	-0.104695	0.157856	0.231046
Dshi_0588	YP_001531935	NC_009952	hypothetical protein	0.00688839	0.0546684	0.04778	0.875929
Dshi_0589	YP_001531936	NC_009952	hypothetical protein	-0.0758488	0.169731	0.24558	0.222291
Dshi_0590	YP_001531937	NC_009952	D-isomer specific 2-hydroxyacid dehydrogenase NAD-binding	0.101974	0.0216203	-0.0803541	0.740552
Dshi_0591	YP_001531938	NC_009952	rod shape-determining protein RodA	-0.252805	-0.20602	0.0467859	0.298387
Dshi_0592	YP_001531939	NC_009952	Peptidoglycan glycosyltransferase	0.149109	-0.0789681	-0.228077	0.323556
Dshi_0593	YP_001531940	NC_009952	hypothetical protein	-0.409748	0.286347	0.696095	0.119738
Dshi_0594	YP_001531941	NC_009952	rod shape-determining protein MreC	-0.0715179	0.0329866	0.104505	0.697713
Dshi_0595	YP_001531942	NC_009952	cell shape determining protein, MreB/Mrl family	0.0630674	0.0751977	0.0121303	0.766173
Dshi_0596	YP_001531943	NC_009952	2-isopropylmalate synthase	-0.0276094	-0.0829509	-0.0553415	0.768668
Dshi_0597	YP_001531944	NC_009952	hypothetical protein	-0.176178	-0.0648273	0.111351	0.372607
Dshi_0598	YP_001531945	NC_009952	hypothetical protein	0.0926869	-0.0114663	-0.104153	0.647294
Dshi_0599	YP_001531946	NC_009952	deoxyribodipyrimidine photolyase-related protein	-0.329218	-0.314234	0.0149846	0.311628
Dshi_0600	YP_001531947	NC_009952	hypothetical protein	-0.124931	0.0606347	0.185566	0.394314
Dshi_0601	YP_001531948	NC_009952	NAD+ synthetase	-0.134822	0.0214513	0.156273	0.613261
Dshi_0602	YP_001531949	NC_009952	protein of unknown function DUF1025	0.0491785	0.00266684	-0.0465117	0.889756
Dshi_0603	YP_001531950	NC_009952	thioesterase superfamily protein	-0.0854093	-0.259331	-0.173922	0.207339
Dshi_0604	YP_001531951	NC_009952	amidohydrolase 2	0.0571761	-0.480465	-0.537641	0.0746556
Dshi_0605	YP_001531952	NC_009952	hypothetical protein	-0.0967842	-0.338884	-0.2421	0.124948
Dshi_0606	YP_001531953	NC_009952	hypothetical protein	0.0387848	-0.36054	-0.399325	0.100276
Dshi_0607	YP_001531954	NC_009952	hypothetical protein	-0.0323021	-0.153113	-0.120811	0.432407
Dshi_0608	YP_001531955	NC_009952	hypothetical protein	-0.0636148	-0.315622	-0.252007	0.213532
Dshi_0609	YP_001531956	NC_009952	transcriptional regulator, GntR family with aminotransferase domain	0.0480765	-0.236477	-0.284554	0.163252
Dshi_0610	YP_001531957	NC_009952	protein of unknown function DUF1445	0.0274236	-0.333023	-0.360447	0.0928351
Dshi_0611	YP_001531958	NC_009952	NIPSNAP family containing protein	-0.142461	-0.409703	-0.267242	0.0987372
Dshi_0612	YP_001531959	NC_009952	hypothetical protein	-0.0365145	0.00716066	0.0436751	0.924433
Dshi_0613	YP_001531960	NC_009952	band 7 protein	0.0671696	-0.0335896	-0.100759	0.664745
Dshi_0614	YP_001531961	NC_009952	hypothetical protein	-0.00813509	0.432057	0.440192	0.0896087
Dshi_0615	YP_001531962	NC_009952	orotidine 5'-phosphate decarboxylase	0.0389642	0.0543357	0.0153715	0.881116
Dshi_0616	YP_001531963	NC_009952	hypothetical protein	-0.0041464	-0.295813	-0.291666	0.145235
Dshi_0617	YP_001531964	NC_009952	ATPase AAA-2 domain protein	0.0775041	-0.173547	-0.251051	0.25256
Dshi_0618	YP_001531965	NC_009952	hypothetical protein	-0.0988692	-0.153702	-0.0548325	0.520275
Dshi_0619	YP_001531966	NC_009952	hypothetical protein	-0.0365087	0.161502	0.198011	0.298986
Dshi_0620	YP_001531967	NC_009952	short-chain dehydrogenase/reductase SDR	-0.256515	-0.0672782	0.189237	0.201126
Dshi_0621	YP_001531968	NC_009952	hypothetical protein	1.02047	1.19529	0.174829	0.0396927
Dshi_0622	YP_001531969	NC_009952	hypothetical protein	0.833613	1.0221	0.188484	0.0510939
Dshi_0623	YP_001531970	NC_009952	hypothetical protein	0.0565267	-0.105526	-0.162052	0.480528
Dshi_0624	YP_001531971	NC_009952	Ferric reductase domain protein transmembrane component domain	0.0441429	-0.134076	-0.178219	0.361823
Dshi_0625	YP_001531972	NC_009952	hypothetical protein	0.18015	0.140239	-0.0399108	0.432232
Dshi_0626	YP_001531973	NC_009952	binding-protein-dependent transport systems inner membrane component	-0.300911	0.132843	0.433754	0.145922
Dshi_0627	YP_001531974	NC_009952	ABC transporter related	-0.186641	0.109143	0.295784	0.163823
Dshi_0628	YP_001531975	NC_009952	hypothetical protein	0.02318	-0.136978	-0.160158	0.393717
Dshi_0629	YP_001531976	NC_009952	DNA binding domain, excisionase family	0.010793	0.19073	0.179937	0.291956
Dshi_0630	YP_001531977	NC_009952	FAD dependent oxidoreductase	-0.198395	0.0856257	0.284021	0.530053
Dshi_0631	YP_001531978	NC_009952	transcriptional regulator, DeoR family	0.0791908	-0.0433938	-0.122585	0.560753
Dshi_0632	YP_001531979	NC_009952	acetate kinase	0.00469879	-0.0219352	-0.026634	0.989174
Dshi_0633	YP_001531980	NC_009952	Phosphate butyryltransferase	0.161656	-0.00128655	-0.162942	0.353304
Dshi_0634	YP_001531981	NC_009952	glycosyltransferase, putative	-0.00381849	-0.233353	-0.229535	0.210543
Dshi_0635	YP_001531982	NC_009952	cyclic nucleotide-binding	-0.22323	0.160923	0.384153	0.122772
Dshi_0636	YP_001531983	NC_009952	phospholipase/Carboxylesterase	0.0303386	0.182956	0.152618	0.338627
Dshi_0637	YP_001531984	NC_009952	Glyoxalase/bleomycin resistance protein/dioxygenase	-0.476548	0.0349373	0.511485	0.0559161
Dshi_0638	YP_001531985	NC_009952	ABC transporter related	-0.0518931	-0.0145323	0.0373608	0.909292
Dshi_0639	YP_001531986	NC_009952	ABC-2 type transporter	-0.068213	-0.118826	-0.0506125	0.581468
Dshi_0640	YP_001531987	NC_009952	peptidase S49	0.144172	0.302725	0.158554	0.19564
Dshi_0641	YP_001531988	NC_009952	hypothetical protein	0.0322394	0.00637805	-0.0258614	0.980112
Dshi_0642	YP_001531989	NC_009952	hypothetical protein	0.105859	0.063042	-0.0428166	0.641804
Dshi_0643	YP_001531990	NC_009952	hypothetical protein	0.0286169	0.0508553	0.0222383	0.917054
Dshi_0644	YP_001531991	NC_009952	excinuclease ABC, C subunit	-0.0284949	-0.197691	-0.169196	0.303407
Dshi_0645	YP_001531992	NC_009952	hypothetical protein	0.164644	0.079171	-0.0854731	0.5341
Dshi_0646	YP_001531993	NC_009952	TRAP transporter, 4TM/12TM fusion protein	-0.124943	0.0554938	0.180437	0.350326
Dshi_0647	YP_001531994	NC_009952	hypothetical protein	-0.180946	0.00487775	0.185824	0.540579
Dshi_0648	YP_001531995	NC_009952	recombination protein RecR	0.0660816	0.129686	0.0636048	0.684546
Dshi_0649	YP_001531996	NC_009952	hypothetical protein	0.115699	-0.208486	-0.324185	0.135572
Dshi_0650	YP_001531997	NC_009952	DNA polymerase III, subunits gamma and tau	-0.352403	0.188373	0.540776	0.0516646
Dshi_0651	YP_001531998	NC_009952	NUDIX hydrolase	0.0689602	0.302132	0.233171	0.154317
Dshi_0652	YP_001531999	NC_009952	hypothetical protein	-0.0826587	0.114248	0.196906	0.320775
Dshi_0653	YP_001532000	NC_009952	Prephenate dehydratase	-0.183723	-0.0589903	0.124732	0.464711
Dshi_0654	YP_001532001	NC_009952	hypothetical protein	0.0800442	-0.0626235	-0.142668	0.487974
Dshi_0655	YP_001532002	NC_009952	hypothetical protein	0.0944065	0.0215187	-0.0728878	0.850224
Dshi_0656	YP_001532003	NC_009952	binding-protein-dependent transport systems inner membrane component	0.0688651	-0.0313559	-0.100221	0.668943
Dshi_0657	YP_001532004	NC_009952	binding-protein-dependent transport systems inner membrane component	-0.0667344	0.0834361	0.15017	0.464348
Dshi_0658	YP_001532005	NC_009952	ABC transporter related	0.00086762	0.0853867	0.084519	0.750153
Dshi_0659	YP_001532006	NC_009952	oxygen-independent coproporphyrinogen III oxidase	-0.191174	-0.0719638	0.11921	0.426145
Dshi_0660	YP_001532007	NC_009952	transcriptional regulator, Crp/Fnr family	-0.275628	-0.0195739	0.256054	0.312338
Dshi_0661	YP_001532008	NC_009952	hypothetical protein	-0.171913	-0.204091	-0.0321774	0.297787
Dshi_0662	YP_001532009	NC_009952	cytochrome c oxidase, cbb3-type, subunit II	0.079814	-0.144492	-0.224306	0.338775
Dshi_0663	YP_001532010	NC_009952	Cbb3-type cytochrome oxidase component	-0.321742	-0.21692	0.104822	0.173366
Dshi_0664	YP_001532011	NC_009952	cytochrome c oxidase, cbb3-type, subunit III	-0.181288	-0.00244736	0.17884	0.316898
Dshi_0665	YP_001532012	NC_009952	Cytochrome c oxidase cbb3 type accessory protein FixG	-0.0354213	-0.0743267	-0.0389054	0.807401
Dshi_0666	YP_001532013	NC_009952	FixH family protein	-0.158183	-0.137584	0.0205988	0.431834
Dshi_0667	YP_001532014	NC_009952	heavy metal translocating P-type ATPase	-0.210532	0.119812	0.330344	0.152077
Dshi_0668	YP_001532015	NC_009952	cytochrome oxidase maturation protein, cbb3-type	-0.460413	0.0716391	0.532052	0.0461951
Dshi_0669	YP_001532016	NC_009952	hypothetical protein	-0.580109	0.0433425	0.623452	0.0403803
Dshi_0670	YP_001532017	NC_009952	Haloacid dehalogenase domain protein hydrolase	0.000826492	0.069205	0.0683785	0.783746
Dshi_0671	YP_001532018	NC_009952	methyltransferase small	0.115672	0.694024	0.578353	0.0369624
Dshi_0672	YP_001532019	NC_009952	short-chain dehydrogenase/reductase SDR	0.130553	-0.0759285	-0.206481	0.298469
Dshi_0673	YP_001532020	NC_009952	hypothetical protein	0.0211475	0.0257331	0.0045856	0.98039
Dshi_0674	YP_001532021	NC_009952	Coproporphyrinogen oxidase	-0.127224	-0.102086	0.0251385	0.55784
Dshi_0675	YP_001532022	NC_009952	hypothetical protein	-0.0909871	0.0969033	0.18789	0.591452
Dshi_0676	YP_001532023	NC_009952	hypothetical protein	-0.139168	-0.0500673	0.0891006	0.548421
Dshi_0677	YP_001532024	NC_009952	hypothetical protein	-0.0984572	-0.245828	-0.147371	0.224531
Dshi_0678	YP_001532025	NC_009952	glycosyl transferase family 14	-0.133921	-0.134007	-8.59341e-05	0.451385
Dshi_0679	YP_001532026	NC_009952	histidine triad (HIT) protein	-0.00232933	-0.142394	-0.140064	0.412862
Dshi_0680	YP_001532027	NC_009952	phosphoribosylaminoimidazole carboxylase, ATPase subunit	-0.218289	0.204438	0.422727	0.242433
Dshi_0681	YP_001532028	NC_009952	phosphoribosylaminoimidazole carboxylase, catalytic subunit	0.113671	0.329577	0.215906	0.148848
Dshi_0682	YP_001532029	NC_009952	protein of unknown function DUF465	-0.0172732	-0.151123	-0.13385	0.408458
Dshi_0683	YP_001532030	NC_009952	heat shock protein Hsp20	-0.176952	-0.162103	0.0148496	0.324919
Dshi_0684	YP_001532031	NC_009952	protein of unknown function DUF1150	-0.121283	-0.189391	-0.0681081	0.34228
Dshi_0685	YP_001532032	NC_009952	hypothetical protein	-0.0984458	0.391643	0.490089	0.0520201
Dshi_0686	YP_001532033	NC_009952	hypothetical protein	0.205757	-0.0811438	-0.286901	0.217146
Dshi_0687	YP_001532034	NC_009952	hypothetical protein	-0.133072	0.185127	0.318199	0.152077
Dshi_0688	YP_001532035	NC_009952	fumarate reductase/succinate dehydrogenase flavoprotein domain protein	0.208704	0.291233	0.0825295	0.161733
Dshi_0689	YP_001532036	NC_009952	isocitrate lyase family protein	0.0949517	0.070821	-0.0241307	0.681911
Dshi_0690	YP_001532037	NC_009952	isochorismatase hydrolase	-0.280962	-0.139114	0.141848	0.200397
Dshi_0691	YP_001532038	NC_009952	5-oxoprolinase (ATP-hydrolyzing)	-0.117749	0.144767	0.262516	0.450497
Dshi_0692	YP_001532039	NC_009952	5-oxoprolinase (ATP-hydrolyzing)	0.0692917	0.181305	0.112013	0.372089
Dshi_0693	YP_001532040	NC_009952	4-oxalocrotonate tautomerase	0.302708	0.675763	0.373055	0.0465993
Dshi_0694	YP_001532041	NC_009952	transcriptional regulator, GntR family	0.745675	0.951504	0.205829	0.0359596
Dshi_0695	YP_001532042	NC_009952	3-isopropylmalate dehydratase, large subunit	0.423681	0.417618	-0.00606322	0.134833
Dshi_0696	YP_001532043	NC_009952	3-isopropylmalate dehydratase, small subunit	0.362817	0.509371	0.146553	0.0928351
Dshi_0697	YP_001532044	NC_009952	hypothetical protein	0.692974	0.862878	0.169904	0.0621982
Dshi_0698	YP_001532045	NC_009952	hypothetical protein	0.241376	0.54119	0.299814	0.122241
Dshi_0699	YP_001532046	NC_009952	hypothetical protein	0.592327	0.600595	0.00826736	0.0976415
Dshi_0700	YP_001532047	NC_009952	AMP-dependent synthetase and ligase	-0.0880353	0.163138	0.251173	0.213329
Dshi_0701	YP_001532048	NC_009952	Methyltransferase type 12	0.0268634	0.0127665	-0.014097	0.994017
Dshi_0702	YP_001532049	NC_009952	WbqC-like family protein	-0.136045	-0.052918	0.0831275	0.532404
Dshi_0703	YP_001532050	NC_009952	hypothetical protein	-0.0318684	-0.0604719	-0.0286035	0.871506
Dshi_0704	YP_001532051	NC_009952	DegT/DnrJ/EryC1/StrS aminotransferase	-0.325251	0.0567556	0.382007	0.0902193
Dshi_0705	YP_001532052	NC_009952	hypothetical protein	-0.169367	0.130362	0.299729	0.159468
Dshi_0707	YP_001532053	NC_009952	hypothetical protein	-0.0203422	0.206274	0.226616	0.33863
Dshi_0708	YP_001532054	NC_009952	hypothetical protein	-0.0490674	0.405421	0.454488	0.0660344
Dshi_0709	YP_001532055	NC_009952	coenzyme A transferase	-0.181405	0.34446	0.525866	0.0896087
Dshi_0710	YP_001532056	NC_009952	hypothetical protein	-0.0362581	0.574556	0.610814	0.0357961
Dshi_0711	YP_001532057	NC_009952	transcriptional regulator, LysR family	-0.0709261	0.00394448	0.0748706	0.74919
Dshi_0712	YP_001532058	NC_009952	hypothetical protein	-0.195073	0.272197	0.46727	0.12299
Dshi_0713	YP_001532059	NC_009952	hypothetical protein	0.1026	0.0464331	-0.0561673	0.671166
Dshi_0714	YP_001532060	NC_009952	protein of unknown function DUF6 transmembrane	0.1037	0.158067	0.0543667	0.436192
Dshi_0715	YP_001532061	NC_009952	protein of unknown function DUF465	-0.111866	0.0802488	0.192114	0.330537
Dshi_0716	YP_001532062	NC_009952	transcriptional regulator, XRE family	0.022335	-0.043041	-0.0653761	0.839157
Dshi_0717	YP_001532063	NC_009952	hypothetical protein	-0.0209159	0.0483164	0.0692322	0.814071
Dshi_0718	YP_001532064	NC_009952	carboxyl transferase	0.0798003	-0.0819904	-0.161791	0.422591
Dshi_0719	YP_001532065	NC_009952	hypothetical protein	-0.17832	-0.184513	-0.00619325	0.792317
Dshi_0720	YP_001532066	NC_009952	Endoribonuclease L-PSP	-0.00871427	0.110798	0.119513	0.649584
Dshi_0721	YP_001532067	NC_009952	hypothetical protein	-0.192139	0.26682	0.45896	0.0919304
Dshi_0722	YP_001532068	NC_009952	hypothetical protein	-0.0307963	0.0480308	0.0788272	0.879498
Dshi_0723	YP_001532069	NC_009952	Carbamoyl-phosphate synthase L chain ATP-binding	0.00524879	-0.176099	-0.181348	0.308136
Dshi_0724	YP_001532070	NC_009952	hypothetical protein	0.197748	-0.0960773	-0.293826	0.209528
Dshi_0725	YP_001532071	NC_009952	hypothetical protein	0.131872	0.0704314	-0.0614411	0.525855
Dshi_0726	YP_001532072	NC_009952	methylmalonyl-CoA mutase, large subunit	-0.103743	-0.28738	-0.183637	0.176344
Dshi_0727	YP_001532073	NC_009952	transcriptional regulator, LysR family	0.102638	0.0240829	-0.0785552	0.649129
Dshi_0728	YP_001532074	NC_009952	hypothetical protein	0.3226	0.247685	-0.0749148	0.347833
Dshi_0729	YP_001532075	NC_009952	hypothetical protein	0.278692	1.17101	0.892318	0.030654
Dshi_0730	YP_001532076	NC_009952	NADH-ubiquinone oxidoreductase chain 4L	0.193808	0.657313	0.463505	0.0417234
Dshi_0731	YP_001532077	NC_009952	NADH dehydrogenase (quinone)	0.312663	0.447444	0.134781	0.122772
Dshi_0732	YP_001532078	NC_009952	cation antiporter	0.0454087	0.0800639	0.0346552	0.871506
Dshi_0733	YP_001532079	NC_009952	hypothetical protein	0.203147	0.401939	0.198792	0.134914
Dshi_0734	YP_001532080	NC_009952	hypothetical protein	0.350444	0.0621865	-0.288257	0.207325
Dshi_0735	YP_001532081	NC_009952	hypothetical protein	-0.00781079	0.241169	0.24898	0.194933
Dshi_0736	YP_001532082	NC_009952	GCN5-related N-acetyltransferase	-0.0763329	0.0427702	0.119103	0.622113
Dshi_0737	YP_001532083	NC_009952	heat shock protein DnaJ domain protein	0.0579273	-0.126192	-0.18412	0.35039
Dshi_0738	YP_001532084	NC_009952	hypothetical protein	-0.111116	-0.121937	-0.0108204	0.514839
Dshi_0739	YP_001532085	NC_009952	Ppx/GppA phosphatase	-0.50151	0.191177	0.692686	0.0408382
Dshi_0740	YP_001532086	NC_009952	Polyphosphate kinase	0.181036	-0.0904643	-0.2715	0.192635
Dshi_0741	YP_001532087	NC_009952	chromosomal replication initiator, DnaA	0.0133099	0.0723043	0.0589944	0.845862
Dshi_0742	YP_001532088	NC_009952	protein of unknown function UPF0118	-0.294301	-0.0968029	0.197498	0.195047
Dshi_0743	YP_001532089	NC_009952	hypothetical protein	-0.0634349	0.0831466	0.146581	0.577538
Dshi_0744	YP_001532090	NC_009952	prolyl-tRNA synthetase	-0.0402436	-0.131032	-0.0907884	0.527128
Dshi_0745	YP_001532091	NC_009952	Redoxin domain protein	0.0982833	0.0139447	-0.0843387	0.657243
Dshi_0746	YP_001532092	NC_009952	hypothetical protein	-0.225501	0.226873	0.452374	0.198918
Dshi_0747	YP_001532093	NC_009952	lipoprotein releasing system, transmembrane protein, LolC/E family	-0.0855813	0.191912	0.277493	0.182047
Dshi_0748	YP_001532094	NC_009952	ABC transporter related	0.0166999	0.2099	0.1932	0.246349
Dshi_0749	YP_001532095	NC_009952	DNA topoisomerase IV, B subunit	0.0515279	-0.225523	-0.277051	0.206296
Dshi_0750	YP_001532096	NC_009952	hypothetical protein	-1.16118	0.230261	1.39144	0.0474211
Dshi_0751	YP_001532097	NC_009952	protein of unknown function DUF344	0.0499709	-0.18211	-0.232081	0.268562
Dshi_0752	YP_001532098	NC_009952	hypothetical protein	0.122577	0.206649	0.0840721	0.368214
Dshi_0753	YP_001532099	NC_009952	hypothetical protein	-0.0113515	0.36875	0.380101	0.207325
Dshi_0754	YP_001532100	NC_009952	Methyltransferase type 11	0.146394	0.0907713	-0.0556225	0.537331
Dshi_0755	YP_001532101	NC_009952	MATE efflux family protein	0.0973317	0.277833	0.180502	0.190073
Dshi_0756	YP_001532102	NC_009952	hypothetical protein	-0.041871	0.0480937	0.0899647	0.721458
Dshi_0757	YP_001532103	NC_009952	selenium-binding protein	-0.0909845	-0.418506	-0.327521	0.0978584
Dshi_0758	YP_001532104	NC_009952	transcriptional regulator, MarR family	-0.348715	-0.0820299	0.266685	0.206722
Dshi_0759	YP_001532105	NC_009952	hypothetical protein	-0.105867	0.0451635	0.151031	0.503587
Dshi_0760	YP_001532106	NC_009952	hypothetical protein	0.0852156	0.0354276	-0.0497879	0.788104
Dshi_0761	YP_001532107	NC_009952	hypothetical protein	-0.129656	-0.0961906	0.0334654	0.534795
Dshi_0762	YP_001532108	NC_009952	aminotransferase class I and II	0.035786	-0.220852	-0.256638	0.225343
Dshi_0763	YP_001532109	NC_009952	transcriptional regulator, XRE family	-0.108991	-0.0182057	0.0907857	0.635034
Dshi_0764	YP_001532110	NC_009952	protein of unknown function DUF339	-0.00618024	-0.207151	-0.200971	0.374464
Dshi_0765	YP_001532111	NC_009952	transcriptional regulator, MarR family	-0.284084	-0.104398	0.179686	0.32813
Dshi_0766	YP_001532112	NC_009952	hypothetical protein	0.79058	0.858999	0.0684191	0.0914978
Dshi_0767	YP_001532113	NC_009952	Glyoxalase/bleomycin resistance protein/dioxygenase	0.392805	0.799915	0.40711	0.0426128
Dshi_0768	YP_001532114	NC_009952	thymidylate synthase, flavin-dependent	0.0762582	-0.0881007	-0.164359	0.413504
Dshi_0769	YP_001532115	NC_009952	cold-shock DNA-binding domain protein	2.00586	1.5075	-0.498355	0.0359596
Dshi_0770	YP_001532116	NC_009952	arsenate reductase and related	0.171525	0.128509	-0.0430157	0.433295
Dshi_0771	YP_001532117	NC_009952	DoxX family protein	-0.111523	-0.375056	-0.263533	0.100252
Dshi_0772	YP_001532118	NC_009952	hypothetical protein	-0.213931	-0.249576	-0.0356453	0.198918
Dshi_0773	YP_001532119	NC_009952	protein of unknown function DUF692	-0.0741123	-0.373413	-0.2993	0.103087
Dshi_0774	YP_001532120	NC_009952	hypothetical protein	0.0198112	-0.000373206	-0.0201844	0.989571
Dshi_0775	YP_001532121	NC_009952	tartrate dehydrogenase	0.225915	-0.392863	-0.618778	0.0496051
Dshi_0776	YP_001532122	NC_009952	cobalamin B12-binding domain protein	0.131385	0.10915	-0.0222348	0.622113
Dshi_0777	YP_001532123	NC_009952	threonyl-tRNA synthetase	0.0125787	-0.187489	-0.200068	0.300863
Dshi_0778	YP_001532124	NC_009952	hypothetical protein	-0.0335969	-0.241573	-0.207977	0.254994
Dshi_0779	YP_001532125	NC_009952	transcriptional regulator, MarR family with acetyltransferase activity	0.174661	0.0774716	-0.097189	0.37892
Dshi_0780	YP_001532126	NC_009952	alpha/beta hydrolase fold	-0.280379	0.0878727	0.368251	0.129023
Dshi_0781	YP_001532127	NC_009952	Sterol-binding domain protein	-0.0564095	-0.192274	-0.135864	0.459135
Dshi_0782	YP_001532128	NC_009952	hypothetical protein	0.310577	0.348835	0.0382584	0.210946
Dshi_0783	YP_001532129	NC_009952	helicase domain protein	0.290799	0.483646	0.192847	0.127405
Dshi_0784	YP_001532130	NC_009952	RNA-binding S4	0.0625541	-0.0555485	-0.118103	0.591871
Dshi_0785	YP_001532131	NC_009952	4Fe-4S ferredoxin iron-sulfur binding domain protein	-0.117639	-0.229815	-0.112176	0.280588
Dshi_0786	YP_001532132	NC_009952	transcriptional regulator, CarD family	-0.966856	-0.23282	0.734036	0.0471176
Dshi_0787	YP_001532133	NC_009952	cobalamin-5-phosphate synthase CobS	0.159352	0.14284	-0.0165129	0.391054
Dshi_0788	YP_001532134	NC_009952	Nicotinate-nucleotide--dimethylbenzimidazole phosphoribosyltransferase	-0.0889192	0.30782	0.39674	0.278017
Dshi_0789	YP_001532135	NC_009952	potassium efflux system protein	-0.305046	0.218008	0.523054	0.141798
Dshi_0790	YP_001532136	NC_009952	hypothetical protein	-0.162136	0.231253	0.393389	0.130648
Dshi_0791	YP_001532137	NC_009952	hypothetical protein	-0.14299	0.242508	0.385499	0.176248
Dshi_0792	YP_001532138	NC_009952	hypothetical protein	0.0147811	0.0565944	0.0418133	0.878185
Dshi_0793	YP_001532139	NC_009952	O-acetylhomoserine/O-acetylserine sulfhydrylase	-0.245421	0.0435395	0.288961	0.210543
Dshi_0794	YP_001532140	NC_009952	Imidazoleglycerol-phosphate dehydratase	-0.129327	0.200919	0.330246	0.358577
Dshi_0795	YP_001532141	NC_009952	imidazole glycerol phosphate synthase, glutamine amidotransferase subunit	-0.0436425	0.0620441	0.105687	0.675736
Dshi_0796	YP_001532142	NC_009952	ornithine carbamoyltransferase	0.0278491	0.0569824	0.0291333	0.894951
Dshi_0797	YP_001532143	NC_009952	GCN5-related N-acetyltransferase	0.0848617	0.335836	0.250974	0.179784
Dshi_0798	YP_001532144	NC_009952	acetylornithine and succinylornithine aminotransferase	0.0908656	0.260308	0.169442	0.20082
Dshi_0799	YP_001532145	NC_009952	putative DNA-binding protein	-0.133875	-0.147596	-0.0137216	0.441395
Dshi_0800	YP_001532146	NC_009952	transcriptional regulator, IclR family	-0.0706896	0.117795	0.188484	0.418438
Dshi_0801	YP_001532147	NC_009952	TRAP C4-dicarboxylate transport system permease DctM subunit	-0.311857	-0.042922	0.268935	0.174969
Dshi_0802	YP_001532148	NC_009952	Tripartite ATP-independent periplasmic transporter DctQ component	0.0789843	-0.162672	-0.241656	0.225792
Dshi_0803	YP_001532149	NC_009952	hypothetical protein	-0.151602	-0.0299235	0.121679	0.427131
Dshi_0804	YP_001532150	NC_009952	glucose-methanol-choline oxidoreductase	-0.161369	-0.163747	-0.00237747	0.368456
Dshi_0805	YP_001532151	NC_009952	thiamine pyrophosphate protein central region	-0.00647972	-0.196983	-0.190503	0.479435
Dshi_0806	YP_001532152	NC_009952	hypothetical protein	0.0676937	-0.0794388	-0.147133	0.471284
Dshi_0807	YP_001532153	NC_009952	hypothetical protein	-0.151138	0.202215	0.353354	0.279035
Dshi_0808	YP_001532154	NC_009952	hypothetical protein	-0.146663	0.399527	0.54619	0.101061
Dshi_0809	YP_001532155	NC_009952	GTP-binding protein LepA	-0.190042	-0.141739	0.0483024	0.338534
Dshi_0810	YP_001532156	NC_009952	hypothetical protein	-0.33867	-0.128778	0.209892	0.231727
Dshi_0811	YP_001532157	NC_009952	hypothetical protein	-0.0345159	-0.0876014	-0.0530855	0.775256
Dshi_0812	YP_001532158	NC_009952	transcriptional regulator, TraR/DksA family	-0.0907681	0.0322574	0.123026	0.569193
Dshi_0813	YP_001532159	NC_009952	hypothetical protein	-0.0266512	-0.102464	-0.0758132	0.642173
Dshi_0814	YP_001532160	NC_009952	hypothetical protein	-0.286334	-0.152095	0.134239	0.267557
Dshi_0815	YP_001532161	NC_009952	Glyoxalase/bleomycin resistance protein/dioxygenase	-0.220711	0.22041	0.441121	0.0914432
Dshi_0816	YP_001532162	NC_009952	hypothetical protein	-0.530903	-0.247347	0.283556	0.112594
Dshi_0817	YP_001532163	NC_009952	hypothetical protein	0.0403547	-0.181712	-0.222067	0.241667
Dshi_0818	YP_001532164	NC_009952	hypothetical protein	0.00388971	0.0726895	0.0687998	0.817186
Dshi_0819	YP_001532165	NC_009952	hypothetical protein	0.0847714	-0.135818	-0.22059	0.265722
Dshi_0820	YP_001532166	NC_009952	alpha/beta hydrolase fold	0.173966	-0.105744	-0.279711	0.231727
Dshi_0821	YP_001532167	NC_009952	Glycine hydroxymethyltransferase	0.0762701	-0.094567	-0.170837	0.46553
Dshi_0822	YP_001532168	NC_009952	NAD(+) kinase	0.125369	0.196503	0.0711333	0.315561
Dshi_0823	YP_001532169	NC_009952	two component, sigma54 specific, transcriptional regulator, Fis family	-0.0660315	0.0452093	0.111241	0.657163
Dshi_0824	YP_001532170	NC_009952	histidine kinase	-0.539773	0.296746	0.836519	0.0824846
Dshi_0825	YP_001532171	NC_009952	AMP-dependent synthetase and ligase	-0.158707	-0.0852964	0.0734103	0.43769
Dshi_0826	YP_001532172	NC_009952	malic protein NAD-binding	0.0940013	-0.211514	-0.305515	0.173097
Dshi_0827	YP_001532173	NC_009952	cytidine deaminase	-0.0405856	0.242439	0.283025	0.156571
Dshi_0828	YP_001532174	NC_009952	pyrimidine-nucleoside phosphorylase	-0.27479	0.104369	0.379159	0.105433
Dshi_0829	YP_001532175	NC_009952	phosphopentomutase	-0.174296	0.124987	0.299283	0.296883
Dshi_0830	YP_001532176	NC_009952	adenosine deaminase	-0.0799898	0.0754005	0.15539	0.461015
Dshi_0831	YP_001532177	NC_009952	uracil phosphoribosyltransferase	0.0791627	-0.0273646	-0.106527	0.626261
Dshi_0832	YP_001532178	NC_009952	hypothetical protein	-0.326856	0.0567081	0.383564	0.100276
Dshi_0833	YP_001532179	NC_009952	AMP-dependent synthetase and ligase	0.0252196	-0.0701419	-0.0953616	0.702112
Dshi_0834	YP_001532180	NC_009952	hypothetical protein	-0.0760437	0.34041	0.416453	0.09877
Dshi_0835	YP_001532181	NC_009952	3-hydroxyacyl-CoA dehydrogenase NAD-binding	0.0850489	-0.174792	-0.259841	0.200814
Dshi_0836	YP_001532182	NC_009952	acetyl-CoA acetyltransferase	-0.493354	0.0807189	0.574072	0.109156
Dshi_0837	YP_001532183	NC_009952	Glutathione S-transferase domain	0.112305	-0.0871236	-0.199429	0.312109
Dshi_0838	YP_001532184	NC_009952	acyl-CoA dehydrogenase domain protein	-0.058746	0.0809602	0.139706	0.525855
Dshi_0839	YP_001532185	NC_009952	acyl-CoA dehydrogenase domain protein	0.215302	-0.0122872	-0.227589	0.230517
Dshi_0840	YP_001532186	NC_009952	transcriptional regulator, MerR family	-0.0998151	-0.475875	-0.376059	0.0915023
Dshi_0841	YP_001532187	NC_009952	hypothetical protein	-0.0258799	0.114402	0.140282	0.464125
Dshi_0842	YP_001532188	NC_009952	transcriptional regulator, MerR family	-0.082044	0.0629307	0.144975	0.514792
Dshi_0843	YP_001532189	NC_009952	thioesterase superfamily protein	0.0609739	-0.063717	-0.124691	0.635034
Dshi_0844	YP_001532190	NC_009952	thioesterase superfamily protein	0.031937	0.125455	0.0935183	0.602973
Dshi_0845	YP_001532191	NC_009952	MATE efflux family protein	-0.0289413	0.413147	0.442089	0.0976415
Dshi_0846	YP_001532192	NC_009952	arsenate reductase	-0.284657	0.118529	0.403187	0.0875136
Dshi_0847	YP_001532193	NC_009952	Dihydroorotate oxidase	-0.00203915	-0.0205555	-0.0185163	0.989889
Dshi_0848	YP_001532194	NC_009952	protein of unknown function DUF952	-0.267704	0.241521	0.509225	0.0561239
Dshi_0849	YP_001532195	NC_009952	hypothetical protein	0.031544	0.0307849	-0.000759036	0.966022
Dshi_0850	YP_001532196	NC_009952	DEAD/DEAH box helicase domain protein	0.144589	4.94542e-05	-0.14454	0.50585
Dshi_0851	YP_001532197	NC_009952	protein of unknown function DUF159	-0.0265387	0.161061	0.187599	0.352188
Dshi_0852	YP_001532198	NC_009952	lipid A ABC exporter family, fused ATPase and inner membrane subunits	-0.272712	0.121031	0.393743	0.123858
Dshi_0853	YP_001532199	NC_009952	AMP-dependent synthetase and ligase	-0.447707	-0.0971502	0.350557	0.0990681
Dshi_0854	YP_001532200	NC_009952	hypothetical protein	0.0724862	-0.183762	-0.256248	0.317695
Dshi_0855	YP_001532201	NC_009952	transglutaminase domain protein	0.0587416	-0.0725775	-0.131319	0.591871
Dshi_0856	YP_001532202	NC_009952	protein of unknown function DUF404	0.0531354	0.205528	0.152393	0.287206
Dshi_0857	YP_001532203	NC_009952	transglutaminase domain protein	0.0123815	0.10287	0.0904882	0.678373
Dshi_0858	YP_001532204	NC_009952	ABC transporter related	0.134492	0.184894	0.0504015	0.351035
Dshi_0859	YP_001532205	NC_009952	ABC transporter related	0.194787	0.376693	0.181906	0.104726
Dshi_0860	YP_001532206	NC_009952	hypothetical protein	-0.27196	0.355026	0.626986	0.0384032
Dshi_0861	YP_001532207	NC_009952	inner-membrane translocator	0.0300627	0.212749	0.182687	0.338163
Dshi_0862	YP_001532208	NC_009952	hypothetical protein	-0.0349634	-0.0162324	0.0187311	0.969484
Dshi_0863	YP_001532209	NC_009952	transcriptional regulator, AsnC family	-0.237406	-0.173093	0.0643133	0.229236
Dshi_0864	YP_001532210	NC_009952	(2Fe-2S)-binding domain protein	0.22323	0.0246319	-0.198598	0.246349
Dshi_0865	YP_001532211	NC_009952	hypothetical protein	0.262346	0.345177	0.0828306	0.116356
Dshi_0866	YP_001532212	NC_009952	alpha/beta hydrolase fold	0.146384	-0.0905859	-0.23697	0.291956
Dshi_0867	YP_001532213	NC_009952	amidohydrolase 2	-0.368466	-0.037795	0.330671	0.118039
Dshi_0868	YP_001532214	NC_009952	putative peptidase	-0.0707261	0.199465	0.270191	0.276648
Dshi_0869	YP_001532215	NC_009952	hypothetical protein	-0.0594802	0.15836	0.217841	0.261197
Dshi_0870	YP_001532216	NC_009952	transcriptional regulator, SARP family	-0.238683	-0.274861	-0.0361782	0.341645
Dshi_0871	YP_001532217	NC_009952	hypothetical protein	0.21144	-0.0382185	-0.249659	0.467874
Dshi_0872	YP_001532218	NC_009952	hypothetical protein	-0.0816151	-0.189967	-0.108352	0.337078
Dshi_0873	YP_001532219	NC_009952	hypothetical protein	-0.248259	-0.422336	-0.174077	0.147773
Dshi_0874	YP_001532220	NC_009952	hypothetical protein	-0.290352	-0.608327	-0.317976	0.185008
Dshi_0877	YP_001532223	NC_009952	4-phytase	-0.154339	-0.0329308	0.121408	0.418809
Dshi_0878	YP_001532224	NC_009952	hypothetical protein	-0.0798991	-0.284952	-0.205053	0.170485
Dshi_0879	YP_001532225	NC_009952	membrane protein-like protein	-0.0250111	0.0834546	0.108466	0.682404
Dshi_0880	YP_001532226	NC_009952	hypothetical protein	-0.0639888	0.335473	0.399462	0.0913554
Dshi_0881	YP_001532227	NC_009952	hypothetical protein	-0.112983	-0.0556972	0.0572862	0.620334
Dshi_0882	YP_001532228	NC_009952	binding-protein-dependent transport systems inner membrane component	-0.0213109	0.0185981	0.0399091	0.946934
Dshi_0883	YP_001532229	NC_009952	hypothetical protein	-0.110159	-0.119308	-0.00914822	0.523378
Dshi_0884	YP_001532230	NC_009952	oligopeptide/dipeptide ABC transporter, ATPase subunit	-0.0617152	-0.189237	-0.127522	0.365798
Dshi_0885	YP_001532231	NC_009952	oligopeptide/dipeptide ABC transporter, ATPase subunit	0.106858	-0.0768203	-0.183678	0.361823
Dshi_0886	YP_001532232	NC_009952	transcriptional regulator, IclR family	-0.0914435	0.409275	0.500718	0.0537097
Dshi_0887	YP_001532233	NC_009952	Serine--glyoxylate transaminase	-0.315122	0.13691	0.452032	0.192961
Dshi_0888	YP_001532234	NC_009952	Pyridoxal-5'-phosphate-dependent protein beta subunit	-0.0250109	-0.0583164	-0.0333055	0.960815
Dshi_0889	YP_001532235	NC_009952	alanine racemase domain protein	0.603064	0.774402	0.171339	0.0619847
Dshi_0890	YP_001532236	NC_009952	Ornithine cyclodeaminase	0.533001	0.0850824	-0.447919	0.234108
Dshi_0891	YP_001532237	NC_009952	cysteine synthase A	-0.28209	0.111905	0.393995	0.15514
Dshi_0892	YP_001532238	NC_009952	transposase IS4 family protein	0.123367	-0.234905	-0.358272	0.122437
Dshi_0893	YP_001532239	NC_009952	hypothetical protein	-0.0539859	0.0433332	0.097319	0.68402
Dshi_0894	YP_001532240	NC_009952	hypothetical protein	-0.000260832	0.133805	0.134066	0.610462
Dshi_0895	YP_001532241	NC_009952	peptidase S1 and S6 chymotrypsin/Hap	-0.335562	0.286298	0.62186	0.0403855
Dshi_0896	YP_001532242	NC_009952	hypothetical protein	0.000472808	0.36439	0.363917	0.0839098
Dshi_0897	YP_001532243	NC_009952	virulence protein SrfB	0.00217288	0.0628835	0.0607106	0.86692
Dshi_0898	YP_001532244	NC_009952	hypothetical protein	0.20936	-0.210134	-0.419493	0.09414
Dshi_0899	YP_001532245	NC_009952	hypothetical protein	0.0857239	0.108406	0.0226819	0.621753
Dshi_0900	YP_001532246	NC_009952	hypothetical protein	-0.0920133	0.183277	0.275291	0.181369
Dshi_0901	YP_001532247	NC_009952	ABC transporter related	-0.0498301	0.0343346	0.0841647	0.768675
Dshi_0902	YP_001532248	NC_009952	protein of unknown function DUF214	-0.359389	0.369689	0.729078	0.055313
Dshi_0903	YP_001532249	NC_009952	hypothetical protein	0.220006	-0.055034	-0.275039	0.169429
Dshi_0904	YP_001532250	NC_009952	hypothetical protein	-0.370213	-0.142792	0.227421	0.123328
Dshi_0905	YP_001532251	NC_009952	hypothetical protein	0.026484	0.0721583	0.0456743	0.892576
Dshi_0906	YP_001532252	NC_009952	binding-protein-dependent transport systems inner membrane component	-0.0957539	0.0996896	0.195444	0.352433
Dshi_0907	YP_001532253	NC_009952	ABC transporter related	0.184259	-0.0278071	-0.212066	0.252411
Dshi_0908	YP_001532254	NC_009952	transcriptional activator, TenA family	0.0556279	-0.11237	-0.167998	0.393955
Dshi_0909	YP_001532255	NC_009952	hypothetical protein	-0.0639301	-0.114861	-0.0509307	0.638464
Dshi_0910	YP_001532256	NC_009952	UBA/THIF-type NAD/FAD binding protein	0.138888	-0.178092	-0.31698	0.275183
Dshi_0911	YP_001532257	NC_009952	Thiamine-phosphate diphosphorylase	0.128767	-0.0225315	-0.151298	0.420796
Dshi_0912	YP_001532258	NC_009952	thiazole biosynthesis family protein	-0.0366463	0.0932565	0.129903	0.571695
Dshi_0913	YP_001532259	NC_009952	thiamine biosynthesis protein ThiS	0.0551936	-0.151079	-0.206273	0.338768
Dshi_0914	YP_001532260	NC_009952	hypothetical protein	-0.0378144	-0.0994298	-0.0616154	0.703043
Dshi_0915	YP_001532261	NC_009952	phosphomethylpyrimidine kinase	0.0443912	0.133406	0.0890152	0.547917
Dshi_0916	YP_001532262	NC_009952	hypothetical protein	0.123611	0.33189	0.208279	0.195047
Dshi_0917	YP_001532263	NC_009952	acriflavin resistance protein	0.132307	0.306777	0.17447	0.152742
Dshi_0918	YP_001532264	NC_009952	hypothetical protein	-0.205923	-0.143969	0.0619538	0.296031
Dshi_0919	YP_001532265	NC_009952	beta-lactamase domain protein	0.0565505	-0.14971	-0.20626	0.289843
Dshi_0920	YP_001532266	NC_009952	hydrolase, TatD family	-0.21984	-0.126675	0.0931646	0.297286
Dshi_0921	YP_001532267	NC_009952	DNA-directed DNA polymerase	0.0558187	-0.028432	-0.0842507	0.909292
Dshi_0922	YP_001532268	NC_009952	dTMP kinase	0.317209	-0.0557863	-0.372995	0.161064
Dshi_0923	YP_001532269	NC_009952	hypothetical protein	-0.137066	-0.107081	0.0299847	0.545454
Dshi_0924	YP_001532270	NC_009952	Sporulation domain protein	0.148004	-0.0549238	-0.202928	0.410216
Dshi_0925	YP_001532271	NC_009952	hypothetical protein	0.0752972	-0.162074	-0.237371	0.347957
Dshi_0926	YP_001532272	NC_009952	Integrase catalytic region	0.46061	-0.701141	-1.16175	0.0365942
Dshi_0927	YP_001532273	NC_009952	transposase IS3/IS911 family protein	0.906478	-0.805946	-1.71242	0.0254789
Dshi_0928	YP_001532274	NC_009952	hypothetical protein	-0.0476068	-0.184246	-0.13664	0.381689
Dshi_0929	YP_001532275	NC_009952	UspA domain protein	-0.06051	-0.161139	-0.100629	0.442363
Dshi_0930	YP_001532276	NC_009952	sodium/hydrogen exchanger	-0.277777	-0.237151	0.0406264	0.391829
Dshi_0931	YP_001532277	NC_009952	Alcohol dehydrogenase GroES domain protein	-0.0373582	-0.116161	-0.0788024	0.585008
Dshi_0932	YP_001532278	NC_009952	ATPase, P-type (transporting), HAD superfamily, subfamily IC	-0.0211327	-0.078972	-0.0578393	0.760713
Dshi_0933	YP_001532279	NC_009952	DNA binding domain, excisionase family	-0.297857	0.0942942	0.392151	0.0914978
Dshi_0934	YP_001532280	NC_009952	transposase IS3/IS911 family protein	-0.0508939	-0.146726	-0.0958321	0.664515
Dshi_0935	YP_001532281	NC_009952	hypothetical protein	-0.0502271	-0.20163	-0.151403	0.294402
Dshi_0936	YP_001532282	NC_009952	hypothetical protein	-0.214227	-0.179481	0.0347466	0.287202
Dshi_0937	YP_001532283	NC_009952	hypothetical protein	-0.101118	-0.225819	-0.124701	0.25913
Dshi_0938	YP_001532284	NC_009952	transcriptional regulator, AraC family	-0.0458413	0.135454	0.181296	0.357732
Dshi_0939	YP_001532285	NC_009952	transposase orfA IS5 family element	0.0518187	0.0235927	-0.028226	0.900126
Dshi_0940	YP_001532286	NC_009952	hypothetical protein	-0.0711784	-0.169116	-0.0979378	0.399942
Dshi_0941	YP_001532287	NC_009952	hypothetical protein	-0.191758	0.147317	0.339075	0.159911
Dshi_0942	YP_001532288	NC_009952	peptidase M23B	-0.0279882	0.0209353	0.0489235	0.910714
Dshi_0943	YP_001532289	NC_009952	Abortive infection protein	-0.373273	0.078642	0.451915	0.0822684
Dshi_0944	YP_001532290	NC_009952	hypothetical protein	-1.33408	0.513638	1.84771	0.0254789
Dshi_0945	YP_001532291	NC_009952	Peptidoglycan-binding domain 1 protein	-0.512304	0.161581	0.673886	0.0404684
Dshi_0946	YP_001532292	NC_009952	hypothetical protein	-0.0408344	-0.00809975	0.0327346	0.936846
Dshi_0947	YP_001532293	NC_009952	Aminoacyl-tRNA hydrolase	0.0276635	0.020422	-0.00724148	0.977648
Dshi_0948	YP_001532294	NC_009952	L-lactate dehydrogenase (cytochrome)	-0.0200313	-0.396045	-0.376014	0.0915023
Dshi_0949	YP_001532295	NC_009952	hypothetical protein	-0.0944223	0.0518105	0.146233	0.549368
Dshi_0950	YP_001532296	NC_009952	ribosomal 5S rRNA E-loop binding protein Ctc/L25/TL5	0.009604	-0.0453259	-0.05493	0.903836
Dshi_0951	YP_001532297	NC_009952	hypothetical protein	0.640825	-1.04261	-1.68343	0.030654
Dshi_0952	YP_001532298	NC_009952	tryptophan synthase, alpha subunit	-0.185153	0.0156197	0.200773	0.418033
Dshi_0953	YP_001532299	NC_009952	MATE efflux family protein	-0.230075	0.102176	0.332251	0.243792
Dshi_0954	YP_001532300	NC_009952	GTP-binding protein YchF	0.0025114	0.072067	0.0695556	0.761054
Dshi_0955	YP_001532301	NC_009952	hydantoin racemase	0.123243	-0.0756329	-0.198875	0.34172
Dshi_0956	YP_001532302	NC_009952	hypothetical protein	0.109381	-0.239567	-0.348949	0.121931
Dshi_0957	YP_001532303	NC_009952	Tripartite ATP-independent periplasmic transporter DctQ component	-0.448867	0.00183197	0.450699	0.0964748
Dshi_0958	YP_001532304	NC_009952	hypothetical protein	-0.0903304	-0.266147	-0.175816	0.203744
Dshi_0959	YP_001532305	NC_009952	transcriptional regulator, RpiR family	0.0117518	-0.0656585	-0.0774103	0.752035
Dshi_0960	YP_001532306	NC_009952	transcriptional regulator, GntR family	0.0822696	0.0500492	-0.0322204	0.830636
Dshi_0961	YP_001532307	NC_009952	Catechol dioxygenase domain protein	-0.00929174	-0.284882	-0.27559	0.139889
Dshi_0964	YP_001532308	NC_009952	hypothetical protein	-0.0460316	-0.182388	-0.136357	0.338627
Dshi_0965	YP_001532309	NC_009952	hypothetical protein	-0.239194	-0.256421	-0.0172273	0.202762
Dshi_0967	YP_001532310	NC_009952	fumarylacetoacetate (FAA) hydrolase	0.03911	-0.225826	-0.264936	0.295918
Dshi_0968	YP_001532311	NC_009952	YCII-related	-0.142368	-0.10485	0.0375177	0.519094
Dshi_0969	YP_001532312	NC_009952	Mannitol dehydrogenase domain	-0.088964	-0.200305	-0.111341	0.35511
Dshi_0970	YP_001532313	NC_009952	short-chain dehydrogenase/reductase SDR	0.130705	-0.102675	-0.23338	0.255316
Dshi_0971	YP_001532314	NC_009952	ABC transporter related	-0.398616	0.00613761	0.404754	0.0822634
Dshi_0972	YP_001532315	NC_009952	binding-protein-dependent transport systems inner membrane component	-0.0254997	-0.315911	-0.290412	0.196557
Dshi_0973	YP_001532316	NC_009952	hypothetical protein	-0.0478356	-0.21644	-0.168604	0.264023
Dshi_0974	YP_001532317	NC_009952	hypothetical protein	-0.15024	-0.523702	-0.373462	0.0496051
Dshi_0975	YP_001532318	NC_009952	transcriptional regulator, LacI family	0.0188218	-0.33199	-0.350812	0.132789
Dshi_0976	YP_001532319	NC_009952	resolvase-like protein	0.197075	-0.522501	-0.719576	0.0428378
Dshi_0977	YP_001532320	NC_009952	UDP-N-acetylglucosamine 1-carboxyvinyltransferase	-0.0420173	0.121841	0.163858	0.446862
Dshi_0978	YP_001532321	NC_009952	hypothetical protein	-0.0265366	0.132212	0.158748	0.394226
Dshi_0979	YP_001532322	NC_009952	Histidinol dehydrogenase	0.119581	-0.0135516	-0.133133	0.491726
Dshi_0980	YP_001532323	NC_009952	hypothetical protein	-0.0417916	-0.0746998	-0.0329082	0.806165
Dshi_0981	YP_001532324	NC_009952	protein tyrosine phosphatase	0.0281155	-0.294406	-0.322521	0.132356
Dshi_0982	YP_001532325	NC_009952	translation initiation factor IF-1	0.0716915	-0.0782817	-0.149973	0.574841
Dshi_0983	YP_001532326	NC_009952	maf protein	0.0358239	-0.135279	-0.171103	0.41401
Dshi_0984	YP_001532327	NC_009952	ribonuclease	-0.00549476	0.102654	0.108149	0.660437
Dshi_0985	YP_001532328	NC_009952	hypothetical protein	-0.177854	-0.519	-0.341147	0.115931
Dshi_0986	YP_001532329	NC_009952	helix-turn-helix domain protein	0.0663374	-0.106091	-0.172428	0.608765
Dshi_0987	YP_001532330	NC_009952	hypothetical protein	0.195899	0.0707634	-0.125135	0.413078
Dshi_0988	YP_001532331	NC_009952	integrase family protein	0.105239	-0.179003	-0.284241	0.173716
Dshi_0989	YP_001532332	NC_009952	hypothetical protein	-0.164803	-0.0634733	0.10133	0.497359
Dshi_0990	YP_001532333	NC_009952	putative DNA helicase related protein	-0.110424	-0.429616	-0.319192	0.14886
Dshi_0991	YP_001532334	NC_009952	hypothetical protein	0.0694087	-0.29646	-0.365868	0.120943
Dshi_0992	YP_001532335	NC_009952	type III restriction protein res subunit	-0.12144	-0.0612801	0.0601597	0.573188
Dshi_0993	YP_001532336	NC_009952	hypothetical protein	-0.0337022	-0.110101	-0.0763991	0.610981
Dshi_0994	YP_001532337	NC_009952	TRAP transporter, 4TM/12TM fusion protein	-0.107056	-0.00418698	0.102869	0.575882
Dshi_0995	YP_001532338	NC_009952	transcriptional regulator, LysR family	0.0640347	0.194732	0.130697	0.316527
Dshi_0996	YP_001532339	NC_009952	hypothetical protein	-0.0828108	0.153781	0.236592	0.413634
Dshi_0997	YP_001532340	NC_009952	hypothetical protein	-0.330872	0.19737	0.528242	0.179784
Dshi_0998	YP_001532341	NC_009952	adenine deaminase	-0.109469	0.215902	0.325372	0.137498
Dshi_0999	YP_001532342	NC_009952	Bile acid:sodium symporter	0.0917715	-0.119125	-0.210896	0.305051
Dshi_1000	YP_001532343	NC_009952	AMP-dependent synthetase and ligase	0.00150592	0.0297183	0.0282124	0.966335
Dshi_1001	YP_001532344	NC_009952	D-isomer specific 2-hydroxyacid dehydrogenase NAD-binding	0.132293	0.0105995	-0.121694	0.520546
Dshi_1002	YP_001532345	NC_009952	Cystathionine gamma-synthase	-0.126979	0.186649	0.313629	0.185883
Dshi_1003	YP_001532346	NC_009952	aminoglycoside phosphotransferase	0.114507	0.200318	0.085811	0.309916
Dshi_1004	YP_001532347	NC_009952	acyl-CoA dehydrogenase domain protein	-0.00361609	0.212118	0.215734	0.224825
Dshi_1005	YP_001532348	NC_009952	putative ribonuclease BN	0.0193908	-0.0923429	-0.111734	0.658243
Dshi_1006	YP_001532349	NC_009952	major facilitator superfamily MFS_1	-0.31307	0.126407	0.439477	0.111399
Dshi_1007	YP_001532350	NC_009952	3-oxoadipate enol-lactonase	-0.109122	0.143338	0.252461	0.227679
Dshi_1008	YP_001532351	NC_009952	enoyl-(acyl-carrier-protein) reductase	-0.27547	-0.0806333	0.194836	0.201456
Dshi_1009	YP_001532352	NC_009952	Beta-ketoacyl synthase	-0.0177999	-0.0832647	-0.0654647	0.761132
Dshi_1010	YP_001532353	NC_009952	beta-hydroxyacyl-(acyl-carrier-protein) dehydratase FabA	0.0698085	-0.189547	-0.259356	0.195579
Dshi_1011	YP_001532354	NC_009952	ferric uptake regulator, Fur family	0.104263	0.0510452	-0.0532175	0.734326
Dshi_1012	YP_001532355	NC_009952	Methionine adenosyltransferase	0.00534269	-0.133235	-0.138577	0.453806
Dshi_1013	YP_001532356	NC_009952	apolipoprotein N-acyltransferase	-0.118288	0.235649	0.353937	0.118376
Dshi_1014	YP_001532357	NC_009952	CBS domain containing protein	-0.114417	-0.143984	-0.0295666	0.533768
Dshi_1015	YP_001532358	NC_009952	protein of unknown function UPF0054	0.0135816	-0.156705	-0.170286	0.341293
Dshi_1016	YP_001532359	NC_009952	PhoH family protein	-0.0870014	-0.0762481	0.0107533	0.714805
Dshi_1017	YP_001532360	NC_009952	hypothetical protein	0.0556117	0.00506714	-0.0505446	0.892423
Dshi_1018	YP_001532361	NC_009952	hypothetical protein	0.1634	0.041152	-0.122248	0.584672
Dshi_1019	YP_001532362	NC_009952	RNA modification enzyme, MiaB family	0.0283365	-0.0131576	-0.0414941	0.949311
Dshi_1020	YP_001532363	NC_009952	hypothetical protein	0.0354393	0.102332	0.0668925	0.660437
Dshi_1021	YP_001532364	NC_009952	tRNA (guanine-N(7)-)-methyltransferase	-0.0856868	0.135725	0.221412	0.293453
Dshi_1022	YP_001532365	NC_009952	3-phosphoshikimate 1-carboxyvinyltransferase	0.0090271	0.168469	0.159442	0.350913
Dshi_1023	YP_001532366	NC_009952	cytidylate kinase	-0.142115	0.335193	0.477308	0.135859
Dshi_1024	YP_001532367	NC_009952	histone family protein nucleoid-structuring protein H-NS	-0.118421	0.0596336	0.178054	0.441932
Dshi_1025	YP_001532368	NC_009952	ribosomal protein S1	-0.0183033	-0.016636	0.0016673	0.994017
Dshi_1026	YP_001532369	NC_009952	Intracellular septation protein A	-0.164623	0.57227	0.736893	0.0442256
Dshi_1027	YP_001532370	NC_009952	integration host factor, beta subunit	-0.561744	0.0675451	0.629289	0.0375282
Dshi_1028	YP_001532371	NC_009952	hypothetical protein	-0.383944	0.129158	0.513102	0.0510939
Dshi_1029	YP_001532372	NC_009952	Phosphoribosylanthranilate isomerase	-0.173924	-0.0636421	0.110282	0.51177
Dshi_1030	YP_001532373	NC_009952	hypothetical protein	-0.0274949	0.225648	0.253143	0.287206
Dshi_1031	YP_001532374	NC_009952	tryptophan synthase, beta subunit	-0.0490797	-0.0564651	-0.00738537	0.861368
Dshi_1032	YP_001532375	NC_009952	hypothetical protein	-0.583771	-0.162035	0.421736	0.0523406
Dshi_1033	YP_001532376	NC_009952	hypothetical protein	0.334941	-0.215508	-0.550449	0.16409
Dshi_1034	YP_001532377	NC_009952	transcriptional regulator, LuxR family	0.0965703	0.0568121	-0.0397582	0.685219
Dshi_1035	YP_001532378	NC_009952	hypothetical protein	-0.280755	-0.0916286	0.189127	0.248427
Dshi_1036	YP_001532379	NC_009952	hypothetical protein	0.00354015	0.0159793	0.0124392	0.998749
Dshi_1037	YP_001532380	NC_009952	TRAP dicarboxylate transporter, DctM subunit	0.0558272	-0.0270552	-0.0828824	0.768668
Dshi_1038	YP_001532381	NC_009952	Asp/Glu racemase	-0.0900471	-0.0426841	0.047363	0.718839
Dshi_1039	YP_001532382	NC_009952	monooxygenase FAD-binding	-0.192696	0.0713364	0.264032	0.311263
Dshi_1040	YP_001532383	NC_009952	aldehyde oxidase and xanthine dehydrogenase molybdopterin binding	0.0667191	0.142492	0.0757727	0.54022
Dshi_1041	YP_001532384	NC_009952	hypothetical protein	-0.130686	-0.0622743	0.0684121	0.532082
Dshi_1042	YP_001532385	NC_009952	Tripartite ATP-independent periplasmic transporter DctQ component	0.0205404	-0.0813276	-0.101868	0.642173
Dshi_1043	YP_001532386	NC_009952	hypothetical protein	0.0594024	0.00536135	-0.054041	0.893803
Dshi_1044	YP_001532387	NC_009952	transcriptional regulator, GntR family	0.412518	0.41032	-0.00219839	0.0867244
Dshi_1045	YP_001532388	NC_009952	HpcH/HpaI aldolase	0.244751	0.421907	0.177156	0.0998766
Dshi_1046	YP_001532389	NC_009952	Amidase	0.166691	0.28515	0.118459	0.251558
Dshi_1047	YP_001532390	NC_009952	hypothetical protein	-0.169091	0.29707	0.466162	0.0989761
Dshi_1048	YP_001532391	NC_009952	Enoyl-CoA hydratase/isomerase	0.049379	0.0968427	0.0474638	0.792184
Dshi_1049	YP_001532392	NC_009952	hypothetical protein	0.045768	0.321339	0.275571	0.132789
Dshi_1050	YP_001532393	NC_009952	hypothetical protein	0.162271	0.219393	0.0571221	0.398387
Dshi_1051	YP_001532394	NC_009952	MmgE/PrpD family protein	-0.19073	0.510902	0.701632	0.0508078
Dshi_1052	YP_001532395	NC_009952	hypothetical protein	0.462239	0.242084	-0.220155	0.0869892
Dshi_1053	YP_001532396	NC_009952	binding-protein-dependent transport systems inner membrane component	0.222055	-0.0968683	-0.318923	0.206903
Dshi_1054	YP_001532397	NC_009952	binding-protein-dependent transport systems inner membrane component	-0.181214	-0.0583737	0.12284	0.43637
Dshi_1055	YP_001532398	NC_009952	ABC transporter related	-0.0919734	-0.0103332	0.0816402	0.668708
Dshi_1056	YP_001532399	NC_009952	polysaccharide deacetylase	-0.0383772	0.0026762	0.0410534	0.930056
Dshi_1057	YP_001532400	NC_009952	L-carnitine dehydratase/bile acid-inducible protein F	-0.264656	0.137772	0.402429	0.158092
Dshi_1058	YP_001532401	NC_009952	acyl-CoA dehydrogenase domain protein	-0.0812679	-0.163104	-0.0818358	0.445661
Dshi_1059	YP_001532402	NC_009952	hypothetical protein	0.0203893	0.0900624	0.0696731	0.782679
Dshi_1060	YP_001532403	NC_009952	hypothetical protein	0.00604892	0.217323	0.211274	0.293453
Dshi_1061	YP_001532404	NC_009952	hypothetical protein	0.0909129	0.0708847	-0.0200282	0.704471
Dshi_1062	YP_001532405	NC_009952	Isoprenylcysteine carboxyl methyltransferase	-0.401949	-0.010838	0.391111	0.090227
Dshi_1063	YP_001532406	NC_009952	protein of unknown function DUF1289	-0.024431	0.123248	0.147679	0.451633
Dshi_1064	YP_001532407	NC_009952	Holliday junction resolvase YqgF	0.202005	0.0159848	-0.186021	0.263804
Dshi_1065	YP_001532408	NC_009952	hypothetical protein	-0.128288	-0.10948	0.0188083	0.80527
Dshi_1066	YP_001532409	NC_009952	hypothetical protein	-0.16305	-0.0133793	0.149671	0.363235
Dshi_1067	YP_001532410	NC_009952	Superoxide dismutase	0.28838	0.199918	-0.0884622	0.266379
Dshi_1068	YP_001532411	NC_009952	hypothetical protein	0.0141588	-0.00319801	-0.0173569	0.996559
Dshi_1069	YP_001532412	NC_009952	Fe-S metabolism associated SufE	1.18252	1.3079	0.125374	0.118204
Dshi_1070	YP_001532413	NC_009952	hypothetical protein	-0.0183822	-0.0874167	-0.0690345	0.756315
Dshi_1071	YP_001532414	NC_009952	protein of unknown function DUF74	-0.228078	-0.0432303	0.184848	0.248427
Dshi_1072	YP_001532415	NC_009952	hypothetical protein	-0.388613	0.209069	0.597682	0.0800169
Dshi_1073	YP_001532416	NC_009952	Methionine synthase	-0.24788	-0.160084	0.0877957	0.233211
Dshi_1074	YP_001532417	NC_009952	homocysteine S-methyltransferase	-0.197671	0.109136	0.306807	0.158092
Dshi_1075	YP_001532418	NC_009952	protein of unknown function DUF1476	0.102115	-0.0138484	-0.115963	0.548159
Dshi_1076	YP_001532419	NC_009952	phosphoribosylaminoimidazole-succinocarboxamide synthase	-0.210937	-0.361799	-0.150862	0.186833
Dshi_1077	YP_001532420	NC_009952	phosphoribosylformylglycinamidine synthase, purS	0.0936412	0.0138249	-0.0798163	0.683412
Dshi_1078	YP_001532421	NC_009952	Alcohol dehydrogenase zinc-binding domain protein	-0.0487187	0.200004	0.248723	0.20408
Dshi_1079	YP_001532422	NC_009952	phosphoribosylformylglycinamidine synthase I	-0.0704074	-0.0839322	-0.0135249	0.722278
Dshi_1080	YP_001532423	NC_009952	integral membrane sensor signal transduction histidine kinase	-0.24812	0.101657	0.349777	0.123345
Dshi_1081	YP_001532424	NC_009952	two component, sigma54 specific, transcriptional regulator, Fis family	-0.0595642	0.0526812	0.112245	0.642173
Dshi_1082	YP_001532425	NC_009952	Arginyltransferase	0.0487582	-0.120286	-0.169044	0.378132
Dshi_1083	YP_001532426	NC_009952	RDD domain containing protein	-0.391182	-0.171069	0.220113	0.100967
Dshi_1084	YP_001532427	NC_009952	hypothetical protein	-0.194438	-0.430845	-0.236407	0.210301
Dshi_1085	YP_001532428	NC_009952	YbaK/prolyl-tRNA synthetase associated region	0.12694	-0.0300735	-0.157014	0.593954
Dshi_1086	YP_001532429	NC_009952	hypothetical protein	-0.106026	0.178979	0.285005	0.185367
Dshi_1087	YP_001532430	NC_009952	hypothetical protein	-0.134859	0.178631	0.31349	0.195512
Dshi_1088	YP_001532431	NC_009952	TRAP transporter, 4TM/12TM fusion protein	-0.00936886	-0.0235658	-0.0141969	0.989043
Dshi_1089	YP_001532432	NC_009952	hypothetical protein	0.0337753	-0.101655	-0.135431	0.515387
Dshi_1090	YP_001532433	NC_009952	Tripartite ATP-independent periplasmic transporter DctQ component	-0.0428199	-0.0239631	0.0188568	0.971727
Dshi_1091	YP_001532434	NC_009952	hypothetical protein	0.00192749	0.156972	0.155044	0.362885
Dshi_1092	YP_001532435	NC_009952	carboxyvinyl-carboxyphosphonate phosphorylmutase	0.0147683	0.247334	0.232566	0.228659
Dshi_1093	YP_001532436	NC_009952	hypothetical protein	-0.0665683	-0.187985	-0.121417	0.461015
Dshi_1094	YP_001532437	NC_009952	transcriptional regulator, Fis family	-0.0402027	0.0303691	0.0705718	0.81776
Dshi_1095	YP_001532438	NC_009952	aldehyde dehydrogenase	-0.302943	-0.124256	0.178687	0.433479
Dshi_1096	YP_001532439	NC_009952	hypothetical protein	0.391347	0.433952	0.042605	0.0755905
Dshi_1097	YP_001532440	NC_009952	protein of unknown function DUF395 YeeE/YedE	-0.229882	0.218133	0.448015	0.0985701
Dshi_1098	YP_001532441	NC_009952	hypothetical protein	-0.142851	-0.235708	-0.0928567	0.245506
Dshi_1099	YP_001532442	NC_009952	peptide methionine sulfoxide reductase	0.0299526	0.224727	0.194775	0.229893
Dshi_1100	YP_001532443	NC_009952	ribosomal L11 methyltransferase	-0.199276	-0.0368729	0.162403	0.31852
Dshi_1101	YP_001532444	NC_009952	hypothetical protein	-0.0663925	-0.0355929	0.0307996	0.836974
Dshi_1102	YP_001532445	NC_009952	protein of unknown function DUF1127	-0.113378	-0.19712	-0.0837415	0.317695
Dshi_1103	YP_001532446	NC_009952	crossover junction endodeoxyribonuclease RuvC	-0.244952	0.0362334	0.281186	0.255205
Dshi_1104	YP_001532447	NC_009952	Holliday junction DNA helicase RuvA	0.0948125	0.359118	0.264306	0.144959
Dshi_1105	YP_001532448	NC_009952	Holliday junction DNA helicase RuvB	-0.258244	0.0455833	0.303828	0.1765
Dshi_1106	YP_001532449	NC_009952	hypothetical protein	0.037869	0.243546	0.205677	0.221866
Dshi_1107	YP_001532450	NC_009952	Pol-Pal system-associated acyl-CoA thioesterase	-0.0139917	0.010493	0.0244847	0.990903
Dshi_1108	YP_001532451	NC_009952	Tol-Pal system TolQ	-0.273979	0.202982	0.476961	0.0670307
Dshi_1109	YP_001532452	NC_009952	Biopolymer transport TolR	-0.0963777	0.117641	0.214019	0.296883
Dshi_1110	YP_001532453	NC_009952	hypothetical protein	-0.410239	0.222744	0.632983	0.0769043
Dshi_1111	YP_001532454	NC_009952	hypothetical protein	-0.143759	0.0599647	0.203724	0.293453
Dshi_1112	YP_001532455	NC_009952	hypothetical protein	-0.125158	0.107788	0.232946	0.285807
Dshi_1113	YP_001532456	NC_009952	hypothetical protein	-0.24843	0.194257	0.442688	0.0816954
Dshi_1114	YP_001532457	NC_009952	tRNA(Ile)-lysidine synthetase	-0.0064352	0.107261	0.113696	0.662071
Dshi_1115	YP_001532458	NC_009952	hypothetical protein	2.78668	1.45466	-1.33202	0.0254789
Dshi_1116	YP_001532459	NC_009952	hypothetical protein	-0.0784555	-0.0552793	0.0231762	0.815414
Dshi_1117	YP_001532460	NC_009952	thioesterase superfamily protein	0.18138	-0.168715	-0.350095	0.127405
Dshi_1118	YP_001532461	NC_009952	hypothetical protein	0.0395446	-0.0790042	-0.118549	0.581203
Dshi_1119	YP_001532462	NC_009952	DEAD/H associated domain protein	0.102706	-0.315783	-0.418489	0.0914978
Dshi_1120	YP_001532463	NC_009952	hypothetical protein	0.0692055	-0.325886	-0.395092	0.0836871
Dshi_1121	YP_001532464	NC_009952	peptidase A24A prepilin type IV	-0.391148	-0.302026	0.089122	0.137156
Dshi_1122	YP_001532465	NC_009952	hypothetical protein	-0.0456064	-0.350847	-0.30524	0.145922
Dshi_1123	YP_001532466	NC_009952	Tetratricopeptide TPR_2 repeat protein	-0.489	-0.281298	0.207702	0.146749
Dshi_1124	YP_001532467	NC_009952	hypothetical protein	-0.00991843	-0.289325	-0.279407	0.141407
Dshi_1125	YP_001532468	NC_009952	type II secretion system protein	-0.301261	-0.106781	0.19448	0.195047
Dshi_1126	YP_001532469	NC_009952	type II secretion system protein E	0.0619631	-0.313933	-0.375896	0.0964748
Dshi_1127	YP_001532470	NC_009952	response regulator receiver protein	-0.0260765	-0.233271	-0.207195	0.231257
Dshi_1128	YP_001532471	NC_009952	hypothetical protein	0.165621	-0.309304	-0.474925	0.0928351
Dshi_1129	YP_001532472	NC_009952	hypothetical protein	-0.8044	-0.144387	0.660012	0.0332912
Dshi_1130	YP_001532473	NC_009952	hypothetical protein	0.0875571	-0.229982	-0.317539	0.167695
Dshi_1131	YP_001532474	NC_009952	hypothetical protein	-0.0189647	-0.455503	-0.436539	0.118204
Dshi_1132	YP_001532475	NC_009952	hypothetical protein	0.0610099	-0.460747	-0.521757	0.0682209
Dshi_1133	YP_001532476	NC_009952	hypothetical protein	-0.153403	0.108674	0.262077	0.213532
Dshi_1134	YP_001532477	NC_009952	3-oxoacid CoA-transferase, B subunit	0.012803	-0.0815371	-0.0943401	0.661783
Dshi_1135	YP_001532478	NC_009952	putative signal transduction histidine kinase	-0.0516593	-0.300656	-0.248997	0.144959
Dshi_1136	YP_001532479	NC_009952	3-oxoacid CoA-transferase, A subunit	-0.049676	-0.309564	-0.259888	0.133469
Dshi_1137	YP_001532480	NC_009952	DNA topoisomerase I	-0.00216737	-0.00589098	-0.00372361	0.999985
Dshi_1138	YP_001532481	NC_009952	DNA protecting protein DprA	-0.0407189	0.0658732	0.106592	0.668708
Dshi_1139	YP_001532482	NC_009952	peptidase U62 modulator of DNA gyrase	0.0966409	0.266436	0.169795	0.255878
Dshi_1140	YP_001532483	NC_009952	Cytochrome c oxidase subunit II	0.115971	-0.181544	-0.297514	0.159911
Dshi_1141	YP_001532484	NC_009952	protoheme IX farnesyltransferase	-0.265644	0.031007	0.296651	0.224738
Dshi_1142	YP_001532485	NC_009952	hypothetical protein	-0.00256141	0.0143459	0.0169073	0.999985
Dshi_1143	YP_001532486	NC_009952	cytochrome c oxidase assembly protein CtaG/Cox11	-0.107996	-0.203631	-0.0956353	0.34109
Dshi_1144	YP_001532487	NC_009952	cytochrome c oxidase subunit III	-0.237989	-0.195786	0.0422032	0.214547
Dshi_1145	YP_001532488	NC_009952	hypothetical protein	0.0450991	-0.309886	-0.354985	0.100643
Dshi_1146	YP_001532489	NC_009952	threonine synthase	-0.00460759	-0.165267	-0.16066	0.371644
Dshi_1147	YP_001532490	NC_009952	processing peptidase	-0.212969	-0.00748565	0.205483	0.324599
Dshi_1148	YP_001532491	NC_009952	GCN5-related N-acetyltransferase	-0.103046	-0.0376335	0.0654127	0.652908
Dshi_1149	YP_001532492	NC_009952	translation initiation factor IF-3	0.046173	-0.273905	-0.320078	0.207325
Dshi_1150	YP_001532493	NC_009952	Ferredoxin--NADP(+) reductase	0.181725	-0.394558	-0.576283	0.0633324
Dshi_1151	YP_001532494	NC_009952	hypothetical protein	-0.0211664	-0.0284879	-0.00732148	0.989889
Dshi_1152	YP_001532495	NC_009952	phosphoadenosine phosphosulfate reductase	0.094918	-0.107575	-0.202493	0.308136
Dshi_1153	YP_001532496	NC_009952	nitrite/sulfite reductase hemoprotein beta-component ferrodoxin domain protein	-0.00225721	-0.0820447	-0.0797874	0.758008
Dshi_1154	YP_001532497	NC_009952	hypothetical protein	-0.432967	-0.122715	0.310253	0.0992591
Dshi_1155	YP_001532498	NC_009952	uroporphyrin-III C-methyltransferase	0.143165	0.0989177	-0.044247	0.483562
Dshi_1156	YP_001532499	NC_009952	transcriptional regulator, AsnC family	0.023175	-0.0801317	-0.103307	0.653156
Dshi_1157	YP_001532500	NC_009952	protein of unknown function UPF0061	-0.0019262	-0.126946	-0.12502	0.58397
Dshi_1158	YP_001532501	NC_009952	Inosine/uridine-preferring nucleoside hydrolase	-0.0151127	-0.204894	-0.189782	0.349188
Dshi_1159	YP_001532502	NC_009952	hypothetical protein	0.13969	-0.138116	-0.277806	0.185367
Dshi_1160	YP_001532503	NC_009952	MazG family protein	-0.0557814	-0.101929	-0.0461473	0.677905
Dshi_1161	YP_001532504	NC_009952	amidohydrolase	0.131958	-0.0245735	-0.156531	0.418438
Dshi_1162	YP_001532505	NC_009952	acriflavin resistance protein	-0.00227356	0.113211	0.115485	0.590191
Dshi_1163	YP_001532506	NC_009952	hypothetical protein	0.347753	0.675603	0.32785	0.144959
Dshi_1164	YP_001532507	NC_009952	hypothetical protein	-0.0696057	0.234296	0.303902	0.342839
Dshi_1165	YP_001532508	NC_009952	Pyrrolo-quinoline quinone	0.090962	0.218732	0.12777	0.33144
Dshi_1166	YP_001532509	NC_009952	small GTP-binding protein	-0.0501127	-0.064031	-0.0139183	0.920305
Dshi_1167	YP_001532510	NC_009952	hypothetical protein	0.151425	0.0803222	-0.0711027	0.460816
Dshi_1168	YP_001532511	NC_009952	aminotransferase class I and II	0.142997	0.0315931	-0.111404	0.5341
Dshi_1169	YP_001532512	NC_009952	hypothetical protein	-0.0840041	0.156704	0.240708	0.229236
Dshi_1170	YP_001532513	NC_009952	Methyltransferase type 11	0.154679	0.117311	-0.0373672	0.434274
Dshi_1171	YP_001532514	NC_009952	hypothetical protein	-0.0575066	0.0526142	0.110121	0.634418
Dshi_1172	YP_001532515	NC_009952	peptide chain release factor 2	0.0843699	-0.24882	-0.33319	0.127405
Dshi_1173	YP_001532516	NC_009952	hypothetical protein	0.195524	0.134493	-0.0610317	0.333175
Dshi_1174	YP_001532517	NC_009952	hypothetical protein	-0.208048	-0.0428626	0.165185	0.28983
Dshi_1175	YP_001532518	NC_009952	protein of unknown function DUF583	0.0627337	0.00479343	-0.0579403	0.820081
Dshi_1176	YP_001532519	NC_009952	peptidase M23B	0.138232	0.0481519	-0.0900806	0.528254
Dshi_1177	YP_001532520	NC_009952	protein of unknown function DUF455	0.0197046	0.0400273	0.0203227	0.954508
Dshi_1178	YP_001532521	NC_009952	alkyl hydroperoxide reductase/ Thiol specific antioxidant/ Mal allergen	0.131391	0.142844	0.0114532	0.442166
Dshi_1179	YP_001532522	NC_009952	hypothetical protein	-0.0966632	0.190866	0.287529	0.248094
Dshi_1180	YP_001532523	NC_009952	Queuosine biosynthesis protein	-0.301506	0.0604976	0.362003	0.174229
Dshi_1181	YP_001532524	NC_009952	peptidase M20	-0.00834094	0.207372	0.215713	0.232922
Dshi_1182	YP_001532525	NC_009952	5-aminolevulinic acid synthase	-0.235801	-0.0185104	0.21729	0.260147
Dshi_1183	YP_001532526	NC_009952	hypothetical protein	-0.227168	0.0298603	0.257029	0.410393
Dshi_1184	YP_001532527	NC_009952	1-hydroxy-2-methyl-2-(E)-butenyl 4-diphosphate synthase	0.0609201	-0.0684854	-0.129405	0.584439
Dshi_1185	YP_001532528	NC_009952	dimethyladenosine transferase	-0.0163901	0.376972	0.393362	0.118376
Dshi_1186	YP_001532529	NC_009952	4-hydroxythreonine-4-phosphate dehydrogenase	0.0218911	-0.00596419	-0.0278553	0.996559
Dshi_1187	YP_001532530	NC_009952	hypothetical protein	-0.347653	0.302812	0.650465	0.0868646
Dshi_1188	YP_001532531	NC_009952	hypothetical protein	-0.0162947	0.0301805	0.0464752	0.950697
Dshi_1189	YP_001532532	NC_009952	permease YjgP/YjgQ family protein	-0.0154417	0.085311	0.100753	0.63152
Dshi_1190	YP_001532533	NC_009952	permease YjgP/YjgQ family protein	-0.160262	0.185917	0.346179	0.163128
Dshi_1191	YP_001532534	NC_009952	Leucyl aminopeptidase	0.324134	0.180759	-0.143376	0.149105
Dshi_1192	YP_001532535	NC_009952	DNA polymerase III chi subunit HolC	0.236589	0.155129	-0.0814602	0.38644
Dshi_1193	YP_001532536	NC_009952	cytochrome P450	0.0698001	0.0307779	-0.0390222	0.834396
Dshi_1194	YP_001532537	NC_009952	TRAP transporter, 4TM/12TM fusion protein	-0.0307757	-0.140806	-0.110031	0.478663
Dshi_1195	YP_001532538	NC_009952	hypothetical protein	0.0488797	-0.0600981	-0.108978	0.66282
Dshi_1196	YP_001532539	NC_009952	two component, sigma54 specific, transcriptional regulator, Fis family	0.173828	-0.0794918	-0.25332	0.255533
Dshi_1197	YP_001532540	NC_009952	hypothetical protein	0.00120805	0.0926669	0.0914588	0.747362
Dshi_1198	YP_001532541	NC_009952	hypothetical protein	-0.155674	0.123962	0.279636	0.184836
Dshi_1199	YP_001532542	NC_009952	Inositol-phosphate phosphatase	0.158462	0.199751	0.0412897	0.290533
Dshi_1200	YP_001532543	NC_009952	Rhomboid family protein	-0.0365004	0.0351239	0.0716243	0.80926
Dshi_1201	YP_001532544	NC_009952	hypothetical protein	0.0972424	0.0616064	-0.035636	0.755735
Dshi_1202	YP_001532545	NC_009952	heat shock protein DnaJ domain protein	0.00332086	-0.016395	-0.0197159	0.999985
Dshi_1203	YP_001532546	NC_009952	BolA family protein	0.135535	0.0158044	-0.119731	0.461287
Dshi_1204	YP_001532547	NC_009952	hypothetical protein	0.219826	0.0714897	-0.148336	0.263888
Dshi_1205	YP_001532548	NC_009952	hypothetical protein	-1.34318	0.0298615	1.37304	0.195512
Dshi_1206	YP_001532549	NC_009952	hypothetical protein	0.0505123	-0.125243	-0.175756	0.397315
Dshi_1207	YP_001532550	NC_009952	glutamyl-tRNA(Gln) amidotransferase, B subunit	-0.0208573	-0.0207238	0.00013349	0.989043
Dshi_1208	YP_001532551	NC_009952	hypothetical protein	-0.126296	-0.0261268	0.100169	0.718839
Dshi_1209	YP_001532552	NC_009952	hypothetical protein	-0.000172772	0.266306	0.266479	0.19507
Dshi_1210	YP_001532553	NC_009952	molybdopterin dehydrogenase FAD-binding	0.101593	-0.11129	-0.212883	0.311962
Dshi_1211	YP_001532554	NC_009952	(2Fe-2S)-binding domain protein	-0.0615894	-0.0856826	-0.0240931	0.80125
Dshi_1212	YP_001532555	NC_009952	carbon-monoxide dehydrogenase, large subunit	0.0581842	0.0259432	-0.0322411	0.877664
Dshi_1213	YP_001532556	NC_009952	ATPase associated with various cellular activities AAA_5	0.0187327	-0.0232874	-0.0420201	0.967466
Dshi_1214	YP_001532557	NC_009952	VWA containing CoxE family protein	-0.00767014	0.233819	0.241489	0.218853
Dshi_1215	YP_001532558	NC_009952	protein of unknown function DUF182	0.223163	0.122904	-0.100259	0.270424
Dshi_1216	YP_001532559	NC_009952	2-dehydropantoate 2-reductase	-0.0753734	-0.0192158	0.0561576	0.903836
Dshi_1217	YP_001532560	NC_009952	AMP-dependent synthetase and ligase	-0.0991425	0.111429	0.210571	0.358247
Dshi_1218	YP_001532561	NC_009952	protein of unknown function DUF112 transmembrane	0.0013056	-0.0747414	-0.076047	0.758444
Dshi_1219	YP_001532562	NC_009952	hypothetical protein	-0.107789	-0.103102	0.00468719	0.575244
Dshi_1220	YP_001532563	NC_009952	hypothetical protein	0.0472112	-0.137854	-0.185065	0.37892
Dshi_1221	YP_001532564	NC_009952	transcriptional regulator, XRE family	0.385534	0.443453	0.0579183	0.132356
Dshi_1222	YP_001532565	NC_009952	hypothetical protein	0.122181	0.00440391	-0.117777	0.50271
Dshi_1223	YP_001532566	NC_009952	aminopeptidase N	-0.0274938	-0.125999	-0.0985052	0.525855
Dshi_1224	YP_001532567	NC_009952	hypothetical protein	-0.211667	0.429444	0.641111	0.0413681
Dshi_1225	YP_001532568	NC_009952	Deoxyribodipyrimidine photo-lyase	0.0631028	0.395998	0.332895	0.0825425
Dshi_1226	YP_001532569	NC_009952	hypothetical protein	0.237451	-0.198208	-0.435658	0.101178
Dshi_1227	YP_001532570	NC_009952	malate synthase G	0.0931576	0.175935	0.0827772	0.654418
Dshi_1228	YP_001532571	NC_009952	protein of unknown function DUF336	-0.351644	0.177119	0.528762	0.0485168
Dshi_1229	YP_001532572	NC_009952	peptidase C26	0.156009	0.153439	-0.00256976	0.365798
Dshi_1230	YP_001532573	NC_009952	kynureninase	-0.196708	0.0111126	0.207821	0.27759
Dshi_1231	YP_001532574	NC_009952	hypothetical protein	0.0674821	-0.0877525	-0.155235	0.439876
Dshi_1232	YP_001532575	NC_009952	isoprenylcysteine carboxyl methyltransferase family protein	0.0242006	-0.034775	-0.0589757	0.909898
Dshi_1233	YP_001532576	NC_009952	NAD(P) transhydrogenase, alpha subunit	0.120852	-0.0876384	-0.20849	0.347103
Dshi_1234	YP_001532577	NC_009952	hypothetical protein	-0.100892	0.167419	0.268311	0.201072
Dshi_1235	YP_001532578	NC_009952	xylulokinase	-0.121706	0.456937	0.578644	0.0403803
Dshi_1236	YP_001532579	NC_009952	DMSO reductase anchor subunit (DmsC)	-0.143408	0.155625	0.299033	0.206296
Dshi_1237	YP_001532580	NC_009952	4Fe-4S ferredoxin iron-sulfur binding domain protein	-0.144623	-0.0953059	0.0493173	0.474418
Dshi_1238	YP_001532581	NC_009952	molybdopterin oxidoreductase Fe4S4 region	-0.0299517	-0.121095	-0.0911436	0.568819
Dshi_1239	YP_001532582	NC_009952	Beta-galactosidase	-0.041178	-0.109873	-0.0686953	0.620438
Dshi_1240	YP_001532583	NC_009952	SMP-30/Gluconolaconase/LRE domain protein	0.0295472	-0.11156	-0.141107	0.484402
Dshi_1241	YP_001532584	NC_009952	KDPG and KHG aldolase	0.289958	-0.132411	-0.422369	0.0902193
Dshi_1242	YP_001532585	NC_009952	2-dehydro-3-deoxygalactonokinase	-0.0384513	0.065454	0.103905	0.691625
Dshi_1243	YP_001532586	NC_009952	short-chain dehydrogenase/reductase SDR	-0.22124	0.133891	0.355131	0.174229
Dshi_1244	YP_001532587	NC_009952	Dihydroxy-acid dehydratase	0.0609642	0.0193714	-0.0415928	0.907995
Dshi_1245	YP_001532588	NC_009952	glycoside hydrolase family 4	-0.0214468	-0.138185	-0.116739	0.598303
Dshi_1246	YP_001532589	NC_009952	binding-protein-dependent transport systems inner membrane component	-0.00981224	-0.298138	-0.288326	0.134862
Dshi_1247	YP_001532590	NC_009952	binding-protein-dependent transport systems inner membrane component	-0.0997971	-0.156364	-0.056567	0.429685
Dshi_1248	YP_001532591	NC_009952	hypothetical protein	-0.0724818	-0.382846	-0.310364	0.0936932
Dshi_1249	YP_001532592	NC_009952	transcriptional regulator, IclR family	-0.114319	0.132053	0.246372	0.374464
Dshi_1250	YP_001532593	NC_009952	ABC transporter related	-0.044992	0.129338	0.17433	0.367594
Dshi_1251	YP_001532594	NC_009952	hypothetical protein	-0.131083	-0.134892	-0.00380907	0.479951
Dshi_1252	YP_001532595	NC_009952	protein of unknown function DUF1045	-0.0123269	-0.187893	-0.175566	0.304169
Dshi_1253	YP_001532596	NC_009952	transcriptional regulator, ArsR family	-0.140518	0.303235	0.443752	0.0822684
Dshi_1254	YP_001532597	NC_009952	glyceraldehyde-3-phosphate dehydrogenase, type I	-0.0137675	-0.109782	-0.096014	0.602588
Dshi_1255	YP_001532598	NC_009952	major facilitator superfamily MFS_1	0.0837197	0.128669	0.0449497	0.543473
Dshi_1256	YP_001532599	NC_009952	Exopolysaccharide synthesis ExoD	0.00164704	0.241891	0.240244	0.183308
Dshi_1257	YP_001532600	NC_009952	hypothetical protein	0.0495223	-0.220229	-0.269751	0.185367
Dshi_1258	YP_001532601	NC_009952	hypothetical protein	-0.118277	0.0698799	0.188156	0.466542
Dshi_1259	YP_001532602	NC_009952	heavy metal translocating P-type ATPase	-0.0314544	0.1507	0.182155	0.355782
Dshi_1260	YP_001532603	NC_009952	transcriptional regulator, MerR family	0.101598	-0.0982443	-0.199843	0.342249
Dshi_1261	YP_001532604	NC_009952	sodium/glutamate symporter	-0.0520007	-0.260519	-0.208518	0.192646
Dshi_1262	YP_001532605	NC_009952	hypothetical protein	0.0704514	-0.113444	-0.183895	0.351085
Dshi_1263	YP_001532606	NC_009952	hypothetical protein	-0.173615	0.0393612	0.212976	0.312338
Dshi_1264	YP_001532607	NC_009952	hypothetical protein	-0.0151112	-0.0413377	-0.0262265	0.969484
Dshi_1265	YP_001532608	NC_009952	Inositol 2-dehydrogenase	0.0456051	-0.140037	-0.185642	0.34228
Dshi_1266	YP_001532609	NC_009952	ketose-bisphosphate aldolase	-0.00839736	0.0415009	0.0498982	0.897703
Dshi_1267	YP_001532610	NC_009952	hypothetical protein	-0.117513	-0.178879	-0.0613663	0.380652
Dshi_1268	YP_001532611	NC_009952	PfkB domain protein	-0.0890006	-0.0219985	0.0670021	0.781779
Dshi_1269	YP_001532612	NC_009952	thiamine pyrophosphate protein central region	-0.0360203	-0.0317462	0.00427404	0.966223
Dshi_1270	YP_001532613	NC_009952	oxidoreductase domain protein	0.0415506	0.0362626	-0.005288	0.94451
Dshi_1271	YP_001532614	NC_009952	Xylose isomerase domain protein TIM barrel	0.0323781	-0.187761	-0.22014	0.239133
Dshi_1272	YP_001532615	NC_009952	oxidoreductase domain protein	-0.092786	0.199121	0.291907	0.162251
Dshi_1273	YP_001532616	NC_009952	transcriptional regulator, LacI family	0.0143153	0.000110214	-0.0142051	0.999048
Dshi_1274	YP_001532617	NC_009952	hypothetical protein	-0.123476	-0.042788	0.0806879	0.622113
Dshi_1275	YP_001532618	NC_009952	Monosaccharide-transporting ATPase	-0.270813	-0.127681	0.143132	0.200598
Dshi_1276	YP_001532619	NC_009952	ABC transporter related	0.0312147	-0.179828	-0.211043	0.361823
Dshi_1277	YP_001532620	NC_009952	hypothetical protein	-0.0648512	0.116527	0.181378	0.478663
Dshi_1278	YP_001532621	NC_009952	Phytanoyl-CoA dioxygenase	0.0204528	0.04004	0.0195872	0.945814
Dshi_1279	YP_001532622	NC_009952	Myo-inositol catabolism IolB domain protein	-0.132636	-0.00862665	0.12401	0.57515
Dshi_1280	YP_001532623	NC_009952	aminotransferase class V	0.195107	-0.164083	-0.35919	0.117888
Dshi_1281	YP_001532624	NC_009952	Respiratory-chain NADH dehydrogenase domain 51 kDa subunit	-0.0743716	0.0714947	0.145866	0.483562
Dshi_1282	YP_001532625	NC_009952	formate dehydrogenase, alpha subunit	0.0356098	-0.0342764	-0.0698861	0.822308
Dshi_1283	YP_001532626	NC_009952	Formate--tetrahydrofolate ligase	-0.130399	-0.0835988	0.0468001	0.525855
Dshi_1284	YP_001532627	NC_009952	chorismate mutase related enzyme	0.141912	-0.0625665	-0.204478	0.294724
Dshi_1285	YP_001532628	NC_009952	Methylenetetrahydrofolate dehydrogenase (NADP(+))	-0.138534	-0.0204762	0.118058	0.490999
Dshi_1286	YP_001532629	NC_009952	hypothetical protein	0.107575	0.00586166	-0.101713	0.574656
Dshi_1287	YP_001532630	NC_009952	protein of unknown function DUF395 YeeE/YedE	-0.3138	0.263416	0.577216	0.0483842
Dshi_1288	YP_001532631	NC_009952	amidohydrolase	-0.000784156	0.176385	0.177169	0.375061
Dshi_1289	YP_001532632	NC_009952	glutamine amidotransferase class-I	0.0279667	0.241141	0.213174	0.223103
Dshi_1290	YP_001532633	NC_009952	molybdenum cofactor biosynthesis protein A	-0.262328	-0.0510543	0.211273	0.184447
Dshi_1291	YP_001532634	NC_009952	DNA alkylation repair enzyme	0.0872706	-0.0972948	-0.184565	0.378746
Dshi_1292	YP_001532635	NC_009952	pyridoxamine 5'-phosphate oxidase-related FMN-binding	0.0325865	-0.0312316	-0.0638181	0.8496
Dshi_1293	YP_001532636	NC_009952	glucosamine--fructose-6-phosphate aminotransferase, isomerizing	-0.443798	0.205264	0.649063	0.0365942
Dshi_1294	YP_001532637	NC_009952	4-diphosphocytidyl-2C-methyl-D-erythritol synthase	-0.116699	0.187524	0.304223	0.156426
Dshi_1295	YP_001532638	NC_009952	HAD-superfamily hydrolase, subfamily IA, variant 3	-0.0119762	0.188867	0.200843	0.300271
Dshi_1296	YP_001532639	NC_009952	DegT/DnrJ/EryC1/StrS aminotransferase	0.090973	0.127853	0.0368805	0.537579
Dshi_1297	YP_001532640	NC_009952	acyl-CoA dehydrogenase domain protein	-0.00723334	-0.106297	-0.0990639	0.591275
Dshi_1298	YP_001532641	NC_009952	hypothetical protein	-0.00953566	-0.00771817	0.00181749	0.999985
Dshi_1299	YP_001532642	NC_009952	hypothetical protein	0.0451965	-0.211583	-0.256779	0.198463
Dshi_1300	YP_001532643	NC_009952	Propionyl-CoA carboxylase	0.116766	0.110486	-0.00628019	0.530385
Dshi_1301	YP_001532644	NC_009952	Carbamoyl-phosphate synthase L chain ATP-binding	0.258092	0.336611	0.0785185	0.167196
Dshi_1302	YP_001532645	NC_009952	Glutathione S-transferase domain	-0.120283	0.0305394	0.150822	0.433301
Dshi_1303	YP_001532646	NC_009952	Hydroxymethylglutaryl-CoA lyase	0.11742	0.316883	0.199463	0.141798
Dshi_1304	YP_001532647	NC_009952	Enoyl-CoA hydratase/isomerase	0.0702835	0.250681	0.180397	0.578074
Dshi_1305	YP_001532648	NC_009952	hypothetical protein	-0.0550093	0.186886	0.241895	0.240444
Dshi_1306	YP_001532649	NC_009952	hypothetical protein	-0.161279	-0.136796	0.0244831	0.414366
Dshi_1307	YP_001532650	NC_009952	NADH-ubiquinone/plastoquinone oxidoreductase chain 3	-0.155548	-0.348964	-0.193416	0.125591
Dshi_1308	YP_001532651	NC_009952	NADH-quinone oxidoreductase, B subunit	-0.299553	-0.254551	0.0450024	0.20408
Dshi_1309	YP_001532652	NC_009952	NADH (or F420H2) dehydrogenase, subunit C	-0.06096	-0.15718	-0.0962198	0.429204
Dshi_1310	YP_001532653	NC_009952	hypothetical protein	-0.304836	0.0844894	0.389325	0.0890859
Dshi_1311	YP_001532654	NC_009952	NADH dehydrogenase I, D subunit	-0.11213	-0.0331244	0.0790061	0.603113
Dshi_1312	YP_001532655	NC_009952	hypothetical protein	-0.0426413	0.122693	0.165334	0.653156
Dshi_1313	YP_001532656	NC_009952	NADH-quinone oxidoreductase, E subunit	-0.0335041	-0.173328	-0.139824	0.399344
Dshi_1314	YP_001532657	NC_009952	hypothetical protein	0.139272	0.0461422	-0.0931293	0.499426
Dshi_1315	YP_001532658	NC_009952	hypothetical protein	-0.137103	-0.0754772	0.0616262	0.584114
Dshi_1316	YP_001532659	NC_009952	NADH-quinone oxidoreductase, F subunit	-0.135372	0.0506568	0.186029	0.423651
Dshi_1317	YP_001532660	NC_009952	hypothetical protein	0.0948835	-0.00574902	-0.100633	0.64029
Dshi_1318	YP_001532661	NC_009952	hypothetical protein	-0.404027	0.275417	0.679444	0.0472166
Dshi_1319	YP_001532662	NC_009952	hypothetical protein	0.159417	-0.0364301	-0.195848	0.342871
Dshi_1320	YP_001532663	NC_009952	NADH-quinone oxidoreductase, chain G	0.0144735	0.0562425	0.041769	0.876505
Dshi_1321	YP_001532664	NC_009952	NADH dehydrogenase (quinone)	-0.300891	-0.332128	-0.0312368	0.124976
Dshi_1322	YP_001532665	NC_009952	NADH-quinone oxidoreductase, chain I	-0.0568858	-0.217555	-0.160669	0.31687
Dshi_1323	YP_001532666	NC_009952	Carboxymuconolactone decarboxylase	0.018562	-0.038685	-0.057247	0.8732
Dshi_1324	YP_001532667	NC_009952	NADH-ubiquinone/plastoquinone oxidoreductase chain 6	-0.0268444	-0.118249	-0.0914051	0.563419
Dshi_1325	YP_001532668	NC_009952	hypothetical protein	-0.0602563	-0.0214711	0.0387852	0.970601
Dshi_1326	YP_001532669	NC_009952	NADH-ubiquinone oxidoreductase chain 4L	-0.0204794	-0.138116	-0.117637	0.45922
Dshi_1327	YP_001532670	NC_009952	proton-translocating NADH-quinone oxidoreductase, chain L	-0.217729	-0.080473	0.137256	0.503235
Dshi_1328	YP_001532671	NC_009952	hypothetical protein	-0.372446	0.0112119	0.383658	0.0806107
Dshi_1329	YP_001532672	NC_009952	proton-translocating NADH-quinone oxidoreductase, chain N	-0.0336011	-0.392963	-0.359362	0.0816954
Dshi_1330	YP_001532673	NC_009952	biotin--acetyl-CoA-carboxylase ligase	-0.269065	-0.053382	0.215683	0.178912
Dshi_1331	YP_001532674	NC_009952	putative transcriptional acitvator, Baf family	0.00357482	-0.18179	-0.185365	0.290105
Dshi_1332	YP_001532675	NC_009952	beta-lactamase domain protein	0.0914922	0.123679	0.0321866	0.681911
Dshi_1333	YP_001532676	NC_009952	DEAD/DEAH box helicase domain protein	-0.262284	-0.0584864	0.203798	0.19507
Dshi_1334	YP_001532677	NC_009952	Tetratricopeptide TPR_2 repeat protein	-0.159548	-0.183563	-0.0240145	0.31852
Dshi_1335	YP_001532678	NC_009952	hypothetical protein	-0.593207	-0.00883944	0.584368	0.0429672
Dshi_1336	YP_001532679	NC_009952	peptide chain release factor 3	-0.049424	-0.0160669	0.0333571	0.903836
Dshi_1337	YP_001532680	NC_009952	hypothetical protein	0.0674511	-0.12161	-0.189061	0.337078
Dshi_1338	YP_001532681	NC_009952	UspA domain protein	-0.172674	0.253276	0.425951	0.0914629
Dshi_1339	YP_001532682	NC_009952	short-chain dehydrogenase/reductase SDR	-0.175742	-0.0588373	0.116905	0.471603
Dshi_1340	YP_001532683	NC_009952	hypothetical protein	-0.096777	0.287178	0.383955	0.267084
Dshi_1341	YP_001532684	NC_009952	ABC transporter related	-0.0251676	0.042607	0.0677746	0.86692
Dshi_1342	YP_001532685	NC_009952	Helix-turn-helix type 11 domain protein	-0.189979	0.568111	0.75809	0.0319255
Dshi_1343	YP_001532686	NC_009952	sec-independent translocation protein mttA/Hcf106	0.0208449	-0.00261536	-0.0234603	0.988758
Dshi_1344	YP_001532687	NC_009952	twin-arginine translocation protein, TatB subunit	-0.137817	-0.0887052	0.0491114	0.497208
Dshi_1345	YP_001532688	NC_009952	Sec-independent protein translocase, TatC subunit	-0.157903	-0.148844	0.00905873	0.373324
Dshi_1346	YP_001532689	NC_009952	protein of unknown function DUF815	0.115074	0.0935675	-0.021506	0.646695
Dshi_1347	YP_001532690	NC_009952	hypothetical protein	3.03799	1.96887	-1.06912	0.0254789
Dshi_1348	YP_001532691	NC_009952	multiple antibiotic resistance (MarC)-related protein	0.00355582	0.114714	0.111158	0.747362
Dshi_1349	YP_001532692	NC_009952	ABC transporter related	-0.187221	-0.00487409	0.182347	0.464125
Dshi_1350	YP_001532693	NC_009952	Nucleoside-diphosphate kinase	-0.259761	-0.35612	-0.0963587	0.161554
Dshi_1351	YP_001532694	NC_009952	hypothetical protein	-0.173858	-0.253183	-0.0793252	0.522358
Dshi_1352	YP_001532695	NC_009952	TfoX domain protein	-0.184328	0.244767	0.429095	0.0978584
Dshi_1353	YP_001532696	NC_009952	extracellular solute-binding protein family 1	-0.0915336	0.0183958	0.109929	0.60414
Dshi_1354	YP_001532697	NC_009952	binding-protein-dependent transport systems inner membrane component	0.00956485	0.0430679	0.033503	0.930992
Dshi_1355	YP_001532698	NC_009952	hypothetical protein	-0.178688	0.058235	0.236923	0.239382
Dshi_1356	YP_001532699	NC_009952	hypothetical protein	0.0472453	0.125406	0.0781608	0.636361
Dshi_1357	YP_001532700	NC_009952	ABC transporter related	-0.099994	-0.0399769	0.0600172	0.680814
Dshi_1358	YP_001532701	NC_009952	short-chain dehydrogenase/reductase SDR	-0.169726	0.315177	0.484903	0.103011
Dshi_1359	YP_001532702	NC_009952	protein of unknown function DUF35	-0.286683	-0.0397905	0.246893	0.193722
Dshi_1360	YP_001532703	NC_009952	protein of unknown function DUF1486	-0.110416	-0.112405	-0.00198924	0.563929
Dshi_1361	YP_001532704	NC_009952	D-lactate dehydrogenase (cytochrome)	0.116952	0.0977698	-0.0191826	0.681911
Dshi_1362	YP_001532705	NC_009952	FAD-dependent pyridine nucleotide-disulphide oxidoreductase	-0.134134	-0.0625313	0.0716022	0.523378
Dshi_1363	YP_001532706	NC_009952	dihydroorotate dehydrogenase family protein	-0.0657049	-0.0504171	0.0152877	0.828695
Dshi_1364	YP_001532707	NC_009952	hypothetical protein	-0.0531317	-0.059602	-0.00647025	0.861905
Dshi_1365	YP_001532708	NC_009952	transcriptional regulator, TetR family	-0.053251	-0.204989	-0.151738	0.295295
Dshi_1366	YP_001532709	NC_009952	aminotransferase class-III	0.0570763	-0.226182	-0.283258	0.230551
Dshi_1367	YP_001532710	NC_009952	amidase, hydantoinase/carbamoylase family	-0.243415	0.140184	0.383599	0.137291
Dshi_1368	YP_001532711	NC_009952	hypothetical protein	0.0264772	0.0185733	-0.00790384	0.989207
Dshi_1369	YP_001532712	NC_009952	class II aldolase/adducin family protein	0.131196	-0.270637	-0.401833	0.133469
Dshi_1370	YP_001532713	NC_009952	dihydropyrimidinase	-0.069683	0.115308	0.184991	0.418512
Dshi_1371	YP_001532714	NC_009952	ABC transporter related	0.00561243	-0.0230248	-0.0286372	0.980112
Dshi_1372	YP_001532715	NC_009952	hypothetical protein	-0.157487	0.0444153	0.201902	0.412098
Dshi_1373	YP_001532716	NC_009952	binding-protein-dependent transport systems inner membrane component	0.116896	-0.204901	-0.321796	0.137498
Dshi_1374	YP_001532717	NC_009952	hypothetical protein	0.113482	-0.101476	-0.214958	0.304793
Dshi_1375	YP_001532718	NC_009952	Ornithine decarboxylase	0.0790877	0.189336	0.110248	0.55759
Dshi_1376	YP_001532719	NC_009952	Creatininase	-0.130441	0.234912	0.365353	0.23531
Dshi_1377	YP_001532720	NC_009952	2OG-Fe(II) oxygenase	-0.0552232	0.112754	0.167977	0.405641
Dshi_1378	YP_001532721	NC_009952	NAD(P)H dehydrogenase (quinone)	0.068881	-0.0107191	-0.0796001	0.761337
Dshi_1379	YP_001532722	NC_009952	NAD(P)H dehydrogenase (quinone)	0.146507	-0.0268238	-0.173331	0.359626
Dshi_1380	YP_001532723	NC_009952	FAD linked oxidase domain protein	0.21665	0.0172728	-0.199378	0.354791
Dshi_1381	YP_001532724	NC_009952	Amidohydrolase 3	0.252147	0.313408	0.0612614	0.139553
Dshi_1382	YP_001532725	NC_009952	binding-protein-dependent transport systems inner membrane component	0.186872	0.175466	-0.0114061	0.370186
Dshi_1383	YP_001532726	NC_009952	ABC transporter related	0.377576	0.381184	0.00360862	0.121853
Dshi_1384	YP_001532727	NC_009952	hypothetical protein	1.4662	1.30128	-0.164919	0.030654
Dshi_1385	YP_001532728	NC_009952	Endoribonuclease L-PSP	-0.305447	0.239915	0.545362	0.200313
Dshi_1386	YP_001532729	NC_009952	hypothetical protein	-0.20856	0.0756085	0.284168	0.323556
Dshi_1387	YP_001532730	NC_009952	ATP-dependent Clp protease, ATP-binding subunit ClpX	-0.059445	-0.174315	-0.11487	0.395157
Dshi_1388	YP_001532731	NC_009952	Endopeptidase Clp	-0.0127222	-0.348669	-0.335947	0.0964748
Dshi_1389	YP_001532732	NC_009952	deoxyribodipyrimidine photo-lyase, putative	-0.032398	0.195427	0.227825	0.233385
Dshi_1390	YP_001532733	NC_009952	NADH:ubiquinone oxidoreductase 17.2 kD subunit	0.0622694	-0.0477274	-0.109997	0.640657
Dshi_1391	YP_001532734	NC_009952	hypothetical protein	0.0551237	-0.0461424	-0.101266	0.6702
Dshi_1392	YP_001532735	NC_009952	hypothetical protein	0.0381495	-0.0729924	-0.111142	0.615843
Dshi_1393	YP_001532736	NC_009952	hypothetical protein	0.0643148	-0.207782	-0.272097	0.237671
Dshi_1394	YP_001532737	NC_009952	Leucyltransferase	-0.0701687	0.0929353	0.163104	0.410981
Dshi_1395	YP_001532738	NC_009952	acetyl-CoA carboxylase, biotin carboxylase	-0.111478	-0.0695227	0.0419557	0.843885
Dshi_1396	YP_001532739	NC_009952	acetyl-CoA carboxylase, biotin carboxyl carrier protein	-0.0191038	-0.0629709	-0.0438671	0.845171
Dshi_1397	YP_001532740	NC_009952	Phospholipase/lecithinase/hemolysin-like protein	0.00689783	-0.259134	-0.266032	0.185367
Dshi_1398	YP_001532741	NC_009952	hypothetical protein	-0.028785	0.0189154	0.0477004	0.914086
Dshi_1399	YP_001532742	NC_009952	acetate--CoA ligase	-0.103305	-0.255162	-0.151857	0.253277
Dshi_1400	YP_001532743	NC_009952	ABC transporter related	-0.0271524	-0.0937941	-0.0666418	0.736485
Dshi_1401	YP_001532744	NC_009952	ABC transporter related	-0.0541614	-0.0805005	-0.0263391	0.758395
Dshi_1402	YP_001532745	NC_009952	inner-membrane translocator	-0.0227999	-0.187478	-0.164678	0.49541
Dshi_1403	YP_001532746	NC_009952	inner-membrane translocator	-0.168272	-0.243139	-0.0748667	0.225231
Dshi_1404	YP_001532747	NC_009952	hypothetical protein	-0.342508	-0.271918	0.0705909	0.324637
Dshi_1405	YP_001532748	NC_009952	transcriptional regulator, XRE family	-0.12536	-0.0973989	0.0279612	0.535819
Dshi_1406	YP_001532749	NC_009952	response regulator receiver protein	-0.0726756	-0.0419301	0.0307455	0.804185
Dshi_1407	YP_001532750	NC_009952	hypothetical protein	-0.115358	0.22331	0.338669	0.166443
Dshi_1408	YP_001532751	NC_009952	hypothetical protein	-0.0439985	0.319356	0.363354	0.0968918
Dshi_1409	YP_001532752	NC_009952	hypothetical protein	-0.0492954	0.271922	0.321218	0.210096
Dshi_1410	YP_001532753	NC_009952	protein of unknown function DUF442	0.0787593	-0.12297	-0.20173	0.304169
Dshi_1411	YP_001532754	NC_009952	transcriptional regulator, TraR/DksA family	-0.116111	0.108876	0.224987	0.365158
Dshi_1412	YP_001532755	NC_009952	hypothetical protein	-0.185122	0.0416419	0.226764	0.294724
Dshi_1413	YP_001532756	NC_009952	hypothetical protein	-0.0739856	0.299907	0.373892	0.113522
Dshi_1414	YP_001532757	NC_009952	hypothetical protein	-0.0790734	-0.026968	0.0521054	0.830087
Dshi_1415	YP_001532758	NC_009952	binding-protein-dependent transport systems inner membrane component	-0.0122941	-0.237597	-0.225302	0.217146
Dshi_1416	YP_001532759	NC_009952	ABC transporter related	0.0714763	-0.120185	-0.191661	0.418809
Dshi_1417	YP_001532760	NC_009952	protein of unknown function DUF1486	0.0848066	0.232655	0.147848	0.311962
Dshi_1418	YP_001532761	NC_009952	hypothetical protein	-0.339225	0.245853	0.585078	0.121366
Dshi_1419	YP_001532762	NC_009952	hypothetical protein	0.0282009	0.0427836	0.0145828	0.963123
Dshi_1420	YP_001532763	NC_009952	hypothetical protein	-0.00308053	-0.151091	-0.14801	0.384973
Dshi_1421	YP_001532764	NC_009952	hypothetical protein	-0.0657975	-0.079303	-0.0135055	0.773166
Dshi_1422	YP_001532765	NC_009952	ABC transporter related	-0.00870662	0.0196211	0.0283278	0.991821
Dshi_1423	YP_001532766	NC_009952	inner-membrane translocator	-0.0436691	-0.0308571	0.012812	0.928175
Dshi_1424	YP_001532767	NC_009952	inner-membrane translocator	-0.0974403	0.103538	0.200978	0.324971
Dshi_1425	YP_001532768	NC_009952	aldehyde dehydrogenase	0.0823813	0.0382786	-0.0441028	0.814745
Dshi_1426	YP_001532769	NC_009952	hydro-lyase, Fe-S type, tartrate/fumarate subfamily, alpha subunit	0.198043	0.012699	-0.185344	0.326777
Dshi_1427	YP_001532770	NC_009952	Citrate CoA-transferase	-0.045651	0.016659	0.06231	0.846253
Dshi_1428	YP_001532771	NC_009952	hypothetical protein	0.0245616	0.144481	0.11992	0.454351
Dshi_1429	YP_001532772	NC_009952	short-chain dehydrogenase/reductase SDR	-0.218387	0.0389786	0.257365	0.185008
Dshi_1430	YP_001532773	NC_009952	aldehyde dehydrogenase	0.255186	0.325152	0.0699665	0.329419
Dshi_1431	YP_001532774	NC_009952	transcriptional regulator, LysR family	1.07785	0.781165	-0.296681	0.103087
Dshi_1432	YP_001532775	NC_009952	L-carnitine dehydratase/bile acid-inducible protein F	-0.0941467	-0.188265	-0.0941182	0.342265
Dshi_1433	YP_001532776	NC_009952	hypothetical protein	-0.212476	-0.0294843	0.182992	0.395378
Dshi_1434	YP_001532777	NC_009952	Xaa-Pro dipeptidase	-0.108578	-0.194339	-0.0857609	0.336318
Dshi_1435	YP_001532778	NC_009952	alpha/beta hydrolase fold	0.201388	-0.155276	-0.356665	0.122241
Dshi_1436	YP_001532779	NC_009952	binding-protein-dependent transport systems inner membrane component	0.0541419	-0.00465548	-0.0587973	0.852903
Dshi_1437	YP_001532780	NC_009952	glycine betaine/L-proline ABC transporter, ATPase subunit	0.105779	-0.0631733	-0.168952	0.386851
Dshi_1438	YP_001532781	NC_009952	hypothetical protein	-0.0879862	-0.1763	-0.0883141	0.381701
Dshi_1439	YP_001532782	NC_009952	pyridoxal phosphate-dependent enzyme, D-cysteine desulfhydrase family	0.0246051	-0.10489	-0.129495	0.61187
Dshi_1440	YP_001532783	NC_009952	transcriptional regulator, LysR family	-0.0913906	0.0854425	0.176833	0.410777
Dshi_1441	YP_001532784	NC_009952	hypothetical protein	-0.188918	0.0126014	0.201519	0.312419
Dshi_1442	YP_001532785	NC_009952	peroxidase	-0.0229972	-0.181718	-0.158721	0.323138
Dshi_1443	YP_001532786	NC_009952	hypothetical protein	-0.165734	-0.00208103	0.163653	0.33788
Dshi_1444	YP_001532787	NC_009952	TRAP transporter, 4TM/12TM fusion protein	-0.0897113	-0.195617	-0.105906	0.330848
Dshi_1445	YP_001532788	NC_009952	UspA domain protein	0.0759566	-0.0814329	-0.157389	0.470096
Dshi_1446	YP_001532789	NC_009952	aminotransferase class-III	-0.101458	0.161319	0.262777	0.324413
Dshi_1447	YP_001532790	NC_009952	transposase	-0.0207086	-0.325404	-0.304695	0.120288
Dshi_1448	YP_001532791	NC_009952	HTH-type transcriptional regulator ZntR	0.501435	0.477979	-0.0234558	0.100643
Dshi_1449	YP_001532792	NC_009952	hypothetical protein	-0.0727954	0.144038	0.216833	0.494314
Dshi_1450	YP_001532793	NC_009952	NnrS family protein	0.0438399	-0.0325284	-0.0763683	0.80527
Dshi_1451	YP_001532794	NC_009952	ABC transporter related	-0.162081	-0.226604	-0.0645222	0.26128
Dshi_1452	YP_001532795	NC_009952	binding-protein-dependent transport systems inner membrane component	0.0428639	-0.101285	-0.144149	0.477718
Dshi_1453	YP_001532796	NC_009952	hypothetical protein	0.0109392	-0.109409	-0.120348	0.532787
Dshi_1454	YP_001532797	NC_009952	hypothetical protein	0.0831923	-0.0596636	-0.142856	0.522258
Dshi_1455	YP_001532798	NC_009952	transposase	0.1714	-0.0966465	-0.268046	0.246926
Dshi_1456	YP_001532799	NC_009952	Integrase catalytic region	-0.0547244	-0.303618	-0.248893	0.147157
Dshi_1457	YP_001532800	NC_009952	type III restriction protein res subunit	0.00935191	-0.468474	-0.477826	0.0503188
Dshi_1458	YP_001532801	NC_009952	site-specific recombinase, phage integrase family	-0.088354	-0.325371	-0.237017	0.230551
Dshi_1459	YP_001532802	NC_009952	hypothetical protein	0.0875188	0.168574	0.0810551	0.531944
Dshi_1460	YP_001532803	NC_009952	ribosomal protein L21	0.18772	0.125172	-0.0625477	0.455426
Dshi_1461	YP_001532804	NC_009952	ribosomal protein L27	-0.0271205	0.0720155	0.0991359	0.663027
Dshi_1462	YP_001532805	NC_009952	hypothetical protein	-0.0503393	0.0647013	0.115041	0.610215
Dshi_1463	YP_001532806	NC_009952	GCN5-related N-acetyltransferase	-0.180659	0.0535796	0.234238	0.453806
Dshi_1464	YP_001532807	NC_009952	GCN5-related N-acetyltransferase	-0.450736	0.0323022	0.483039	0.146198
Dshi_1465	YP_001532808	NC_009952	GCN5-related N-acetyltransferase	0.0459906	0.0544341	0.00844344	0.876077
Dshi_1466	YP_001532809	NC_009952	GTP-binding protein Obg/CgtA	0.0912046	-0.00439469	-0.0955992	0.703651
Dshi_1467	YP_001532810	NC_009952	glutamate 5-kinase	0.0685862	-0.0191303	-0.0877165	0.714535
Dshi_1468	YP_001532811	NC_009952	hypothetical protein	-0.405338	-0.216194	0.189144	0.177055
Dshi_1469	YP_001532812	NC_009952	gamma-glutamyl phosphate reductase	-0.0401695	0.0777458	0.117915	0.586723
Dshi_1470	YP_001532813	NC_009952	hypothetical protein	-0.0502854	0.0749587	0.125244	0.621551
Dshi_1471	YP_001532814	NC_009952	hypothetical protein	0.127836	-0.357223	-0.485059	0.0553045
Dshi_1472	YP_001532815	NC_009952	phospholipid/glycerol acyltransferase	-0.112478	0.0788515	0.191329	0.338775
Dshi_1473	YP_001532816	NC_009952	phospholipid/glycerol acyltransferase	0.0404981	-0.00965714	-0.0501553	0.896918
Dshi_1474	YP_001532817	NC_009952	glutamyl-tRNA synthetase class Ic	-0.853432	0.106854	0.960286	0.030654
Dshi_1475	YP_001532818	NC_009952	gid protein	-0.17658	-0.025958	0.150622	0.337069
Dshi_1476	YP_001532819	NC_009952	DNA gyrase, A subunit	-0.12285	0.0371093	0.15996	0.401546
Dshi_1477	YP_001532820	NC_009952	Usg family protein	-0.313243	-0.100249	0.212994	0.152334
Dshi_1478	YP_001532821	NC_009952	hypothetical protein	-0.0955446	-0.00220618	0.0933384	0.675682
Dshi_1479	YP_001532822	NC_009952	Exopolysaccharide synthesis ExoD	-0.714225	-0.301453	0.412772	0.185008
Dshi_1480	YP_001532823	NC_009952	hypothetical protein	-0.0555434	0.0327362	0.0882796	0.76238
Dshi_1481	YP_001532824	NC_009952	hypothetical protein	0.102195	0.213536	0.111341	0.28956
Dshi_1482	YP_001532825	NC_009952	hypothetical protein	-0.113547	0.108204	0.221751	0.276751
Dshi_1483	YP_001532826	NC_009952	hypothetical protein	-0.0503067	-0.0401146	0.0101921	0.892423
Dshi_1484	YP_001532827	NC_009952	hypothetical protein	-0.559451	0.168619	0.72807	0.0630122
Dshi_1485	YP_001532828	NC_009952	FAD dependent oxidoreductase	0.0608992	-0.0835007	-0.1444	0.600237
Dshi_1486	YP_001532829	NC_009952	BCCT transporter	-0.204902	-0.160288	0.0446143	0.287093
Dshi_1487	YP_001532830	NC_009952	oligopeptide/dipeptide ABC transporter, ATPase subunit	-0.0835279	-0.09122	-0.0076921	0.667806
Dshi_1488	YP_001532831	NC_009952	binding-protein-dependent transport systems inner membrane component	0.00108166	-0.0512335	-0.0523151	0.894191
Dshi_1489	YP_001532832	NC_009952	hypothetical protein	-0.0594891	-0.0096359	0.0498532	0.852903
Dshi_1490	YP_001532833	NC_009952	extracellular solute-binding protein family 5	-0.248274	-0.152573	0.0957013	0.239059
Dshi_1491	YP_001532834	NC_009952	transcriptional regulator, AraC family	-0.0983138	0.101472	0.199786	0.342871
Dshi_1492	YP_001532835	NC_009952	tRNA delta(2)-isopentenylpyrophosphate transferase	-0.104727	0.129154	0.233881	0.292132
Dshi_1493	YP_001532836	NC_009952	uridylate kinase	-0.014614	-0.0247093	-0.0100953	0.988758
Dshi_1494	YP_001532837	NC_009952	ribosome recycling factor	-0.00804962	-0.141638	-0.133589	0.439821
Dshi_1495	YP_001532838	NC_009952	undecaprenyl diphosphate synthase	0.0251658	0.0119294	-0.0132364	0.989889
Dshi_1496	YP_001532839	NC_009952	phosphatidate cytidylyltransferase	-0.0766166	0.341784	0.418401	0.118376
Dshi_1497	YP_001532840	NC_009952	1-deoxy-D-xylulose 5-phosphate reductoisomerase	-0.0649149	0.238694	0.303609	0.15132
Dshi_1498	YP_001532841	NC_009952	putative membrane-associated zinc metalloprotease	-0.236095	0.210747	0.446841	0.0746556
Dshi_1499	YP_001532842	NC_009952	surface antigen (D15)	-0.010473	0.0470624	0.0575354	0.878323
Dshi_1500	YP_001532843	NC_009952	hypothetical protein	-0.052142	-0.0811905	-0.0290485	0.83008
Dshi_1501	YP_001532844	NC_009952	beta-hydroxyacyl-(acyl-carrier-protein) dehydratase FabZ	0.0181768	-0.0985013	-0.116678	0.552219
Dshi_1502	YP_001532845	NC_009952	acyl-(acyl-carrier-protein)--UDP-N- acetylglucosamine O-acyltransferase	-0.0253199	0.128551	0.153871	0.408888
Dshi_1503	YP_001532846	NC_009952	hypothetical protein	0.0523934	0.0126854	-0.0397079	0.889944
Dshi_1504	YP_001532847	NC_009952	lipid-A-disaccharide synthase	0.144182	0.00947896	-0.134703	0.417889
Dshi_1505	YP_001532848	NC_009952	hypothetical protein	0.0449998	-0.0819601	-0.12696	0.540832
Dshi_1506	YP_001532849	NC_009952	hypothetical protein	-0.103568	0.0845216	0.188089	0.343129
Dshi_1507	YP_001532850	NC_009952	protein of unknown function DUF1153	0.00882965	-0.211586	-0.220415	0.221128
Dshi_1508	YP_001532851	NC_009952	two component transcriptional regulator, winged helix family	-0.0137684	-0.177384	-0.163615	0.511212
Dshi_1509	YP_001532852	NC_009952	DNA ligase, NAD-dependent	-0.0455823	0.0544631	0.100045	0.672067
Dshi_1510	YP_001532853	NC_009952	DEAD/DEAH box helicase domain protein	0.00066341	0.261312	0.260649	0.194887
Dshi_1511	YP_001532854	NC_009952	Carboxypeptidase Taq	-0.161256	0.0379426	0.199198	0.352188
Dshi_1512	YP_001532855	NC_009952	cytochrome oxidase assembly	-0.0512605	0.272977	0.324238	0.127037
Dshi_1513	YP_001532856	NC_009952	tRNA/rRNA methyltransferase (SpoU)	0.0427125	0.073352	0.0306395	0.801699
Dshi_1514	YP_001532857	NC_009952	thiamine monophosphate synthase	0.0164054	0.0862382	0.0698328	0.714805
Dshi_1515	YP_001532858	NC_009952	Phosphoribosyl-AMP cyclohydrolase	0.0113314	-0.102632	-0.113963	0.649794
Dshi_1516	YP_001532859	NC_009952	nitrogen-fixing NifU domain protein	-0.100471	0.276773	0.377244	0.0998766
Dshi_1517	YP_001532860	NC_009952	hypothetical protein	0.104847	0.111489	0.00664136	0.599853
Dshi_1518	YP_001532861	NC_009952	hypothetical protein	0.0487471	-0.152671	-0.201418	0.332212
Dshi_1519	YP_001532862	NC_009952	hypothetical protein	-0.0724809	-0.00172198	0.0707589	0.806165
Dshi_1520	YP_001532863	NC_009952	ABC transporter related	-0.0881228	0.0405285	0.128651	0.549234
Dshi_1521	YP_001532864	NC_009952	ABC transporter related	0.0162652	-0.0119388	-0.028204	0.978496
Dshi_1522	YP_001532865	NC_009952	hypothetical protein	0.00275813	0.0187251	0.0159669	0.995686
Dshi_1523	YP_001532866	NC_009952	hypothetical protein	0.221691	0.101022	-0.120669	0.356702
Dshi_1524	YP_001532867	NC_009952	hypothetical protein	-0.228337	-0.0541335	0.174204	0.27026
Dshi_1525	YP_001532868	NC_009952	transcriptional regulator, AraC family	0.0290803	0.018049	-0.0110313	0.976674
Dshi_1526	YP_001532869	NC_009952	phospho-2-dehydro-3-deoxyheptonate aldolase	-0.0456649	-0.103343	-0.0576782	0.698293
Dshi_1527	YP_001532870	NC_009952	protein of unknown function DUF1457	-0.0907289	-0.0772981	0.0134307	0.684204
Dshi_1528	YP_001532871	NC_009952	domain of unknown function DUF1732	-0.0696497	-0.0861139	-0.0164642	0.747362
Dshi_1529	YP_001532872	NC_009952	hypothetical protein	-0.191319	-0.265079	-0.0737601	0.209602
Dshi_1530	YP_001532873	NC_009952	transferase hexapeptide repeat containing protein	0.00568235	-0.0107288	-0.0164112	0.999327
Dshi_1531	YP_001532874	NC_009952	hypothetical protein	-0.168083	-0.284167	-0.116084	0.176344
Dshi_1532	YP_001532875	NC_009952	PAS/PAC sensor signal transduction histidine kinase	0.125735	-0.151383	-0.277118	0.185367
Dshi_1533	YP_001532876	NC_009952	hypothetical protein	-0.143878	-0.182306	-0.0384277	0.378137
Dshi_1534	YP_001532877	NC_009952	hypothetical protein	0.0631027	0.0116018	-0.0515009	0.863686
Dshi_1535	YP_001532878	NC_009952	phosphate ABC transporter, inner membrane subunit PstA	0.158248	-0.179918	-0.338166	0.167981
Dshi_1536	YP_001532879	NC_009952	phosphate ABC transporter, ATPase subunit	-0.0305545	-0.321654	-0.291099	0.118376
Dshi_1537	YP_001532880	NC_009952	phosphate uptake regulator, PhoU	-0.0715462	-0.355124	-0.283578	0.147453
Dshi_1538	YP_001532881	NC_009952	two component transcriptional regulator, winged helix family	0.0306755	0.0952938	0.0646183	0.689065
Dshi_1539	YP_001532882	NC_009952	Na+/Ca+ antiporter, CaCA family	0.143103	0.183539	0.0404358	0.337078
Dshi_1540	YP_001532883	NC_009952	hypothetical protein	0.413582	-0.155538	-0.56912	0.0428378
Dshi_1541	YP_001532884	NC_009952	hypothetical protein	-0.17468	0.0945934	0.269274	0.225462
Dshi_1542	YP_001532885	NC_009952	hypothetical protein	-0.02681	-0.331184	-0.304374	0.114057
Dshi_1543	YP_001532886	NC_009952	Patatin	-0.172386	-0.00910667	0.163279	0.32813
Dshi_1544	YP_001532887	NC_009952	3-hydroxybutyrate dehydrogenase	0.0586052	-0.0198102	-0.0784154	0.761935
Dshi_1545	YP_001532888	NC_009952	hypothetical protein	-0.0462089	-0.0820607	-0.0358518	0.760713
Dshi_1546	YP_001532889	NC_009952	hypothetical protein	-0.211294	-0.126472	0.0848221	0.290105
Dshi_1547	YP_001532890	NC_009952	PfkB domain protein	-0.0828178	0.216384	0.299202	0.156059
Dshi_1548	YP_001532891	NC_009952	ribosomal protein S2	-0.0563717	0.0568922	0.113264	0.610215
Dshi_1549	YP_001532892	NC_009952	translation elongation factor Ts	0.108582	-0.0811659	-0.189748	0.353204
Dshi_1550	YP_001532893	NC_009952	transcriptional regulator, LuxR family	-0.0036663	-0.00514191	-0.00147561	0.999985
Dshi_1551	YP_001532894	NC_009952	3-dehydroquinate dehydratase, type II	-0.0333022	-0.194476	-0.161174	0.296714
Dshi_1552	YP_001532895	NC_009952	type III effector Hrp-dependent outers	0.124822	0.137656	0.0128346	0.610215
Dshi_1553	YP_001532896	NC_009952	class II aldolase/adducin family protein	-0.0656125	0.186938	0.252551	0.205934
Dshi_1554	YP_001532897	NC_009952	Hydroxypyruvate isomerase	-0.267199	0.0793853	0.346584	0.11742
Dshi_1555	YP_001532898	NC_009952	transcriptional regulator, XRE family	-0.217519	-0.360117	-0.142597	0.118376
Dshi_1556	YP_001532899	NC_009952	AMP-dependent synthetase and ligase	-0.0181924	0.371415	0.389608	0.09445
Dshi_1557	YP_001532900	NC_009952	DSBA oxidoreductase	-0.158872	0.069027	0.227899	0.246349
Dshi_1558	YP_001532901	NC_009952	hypothetical protein	-0.255311	-0.298824	-0.0435125	0.17522
Dshi_1559	YP_001532902	NC_009952	hypothetical protein	-0.0623656	0.127886	0.190251	0.36868
Dshi_1560	YP_001532903	NC_009952	hypothetical protein	-0.567295	0.202159	0.769454	0.0318818
Dshi_1561	YP_001532904	NC_009952	transcription-repair coupling factor	-0.0238775	-0.00957528	0.0143023	0.992002
Dshi_1562	YP_001532905	NC_009952	hypothetical protein	-0.0946111	-0.0654787	0.0291324	0.718839
Dshi_1563	YP_001532906	NC_009952	Porphobilinogen synthase	-0.109435	0.192066	0.301502	0.159673
Dshi_1564	YP_001532907	NC_009952	hypothetical protein	0.0895521	0.0612267	-0.0283253	0.714805
Dshi_1565	YP_001532908	NC_009952	hypothetical protein	-0.00903367	0.0083887	0.0174224	0.997962
Dshi_1566	YP_001532909	NC_009952	GTP-binding protein HSR1-related	-0.0307652	-0.0635826	-0.0328174	0.852138
Dshi_1567	YP_001532910	NC_009952	hfq: putative protein Hfq	-0.217097	-0.228953	-0.0118563	0.296714
Dshi_1568	YP_001532911	NC_009952	hypothetical protein	-0.485964	0.0403728	0.526337	0.0435903
Dshi_1569	YP_001532912	NC_009952	TrkA-N domain protein	-0.492882	-0.202197	0.290685	0.120433
Dshi_1570	YP_001532913	NC_009952	hypothetical protein	-0.0935731	0.270842	0.364415	0.152854
Dshi_1571	YP_001532914	NC_009952	hypothetical protein	-0.0144833	0.163662	0.178146	0.576249
Dshi_1572	YP_001532915	NC_009952	two component, sigma54 specific, transcriptional regulator, Fis family	-0.100573	-0.363875	-0.263302	0.15653
Dshi_1573	YP_001532916	NC_009952	multi-sensor signal transduction histidine kinase	-0.300618	-0.148623	0.151995	0.238168
Dshi_1574	YP_001532917	NC_009952	two component, sigma54 specific, transcriptional regulator, Fis family	-0.33321	0.247555	0.580765	0.0428378
Dshi_1575	YP_001532918	NC_009952	signal transduction histidine kinase, nitrogen specific, NtrB	0.0014592	-0.174178	-0.175637	0.374679
Dshi_1576	YP_001532919	NC_009952	putative TIM-barrel protein, nifR3 family	0.100417	0.125329	0.0249118	0.578074
Dshi_1577	YP_001532920	NC_009952	2C-methyl-D-erythritol 2,4-cyclodiphosphate synthase	0.0469246	0.0555817	0.00865707	0.875443
Dshi_1578	YP_001532921	NC_009952	phosphatidylglycerophosphatase A	-0.0136783	0.194396	0.208074	0.430779
Dshi_1579	YP_001532922	NC_009952	CinA domain protein	0.0824261	0.136487	0.054061	0.777514
Dshi_1580	YP_001532923	NC_009952	cyclase/dehydrase	-0.0275696	-0.207422	-0.179852	0.358893
Dshi_1581	YP_001532924	NC_009952	hypoxanthine phosphoribosyltransferase	-0.0453847	0.159163	0.204548	0.293377
Dshi_1582	YP_001532925	NC_009952	hypothetical protein	-0.501394	0.145519	0.646913	0.0375023
Dshi_1583	YP_001532926	NC_009952	lipoic acid synthetase	-0.0321074	-0.0627804	-0.030673	0.85293
Dshi_1584	YP_001532927	NC_009952	hypothetical protein	-0.153494	-0.167631	-0.0141367	0.446862
Dshi_1585	YP_001532928	NC_009952	hypothetical protein	0.177392	-0.208674	-0.386066	0.115266
Dshi_1586	YP_001532929	NC_009952	trimethylamine methyltransferase	0.126502	-0.208327	-0.334829	0.164187
Dshi_1587	YP_001532930	NC_009952	GMP synthase, large subunit	-0.134212	-0.0846269	0.0495847	0.514839
Dshi_1588	YP_001532931	NC_009952	hypothetical protein	0.263594	-0.10704	-0.370634	0.144959
Dshi_1589	YP_001532932	NC_009952	hypothetical protein	0.0736311	-0.0643369	-0.137968	0.503235
Dshi_1590	YP_001532933	NC_009952	hypothetical protein	-0.0475872	-0.278851	-0.231264	0.203866
Dshi_1591	YP_001532934	NC_009952	protein of unknown function DUF6 transmembrane	-0.0137077	0.076917	0.0906247	0.758501
Dshi_1592	YP_001532935	NC_009952	hypothetical protein	0.010806	-0.089497	-0.100303	0.627495
Dshi_1593	YP_001532936	NC_009952	Homoserine O-succinyltransferase	-0.104933	-0.312222	-0.207289	0.212128
Dshi_1594	YP_001532937	NC_009952	putative alpha/beta hydrolase	0.0287535	-0.124225	-0.152978	0.42202
Dshi_1595	YP_001532938	NC_009952	protein of unknown function DUF344	0.0457167	-0.34346	-0.389177	0.110714
Dshi_1596	YP_001532939	NC_009952	transcriptional regulator, TetR family	0.175329	-0.11966	-0.294989	0.17522
Dshi_1597	YP_001532940	NC_009952	ABC transporter related	-0.00435453	-0.167336	-0.162981	0.400209
Dshi_1598	YP_001532941	NC_009952	binding-protein-dependent transport systems inner membrane component	-0.137382	-0.378394	-0.241013	0.1042
Dshi_1599	YP_001532942	NC_009952	binding-protein-dependent transport systems inner membrane component	-0.130281	-0.47857	-0.348289	0.0857463
Dshi_1600	YP_001532943	NC_009952	Antibiotic biosynthesis monooxygenase	0.0141371	-0.313621	-0.327758	0.118116
Dshi_1601	YP_001532944	NC_009952	ribosomal protein S9	0.029508	-0.0242752	-0.0537832	0.891378
Dshi_1602	YP_001532945	NC_009952	ribosomal protein L13	-0.0275089	-0.360503	-0.332994	0.167695
Dshi_1603	YP_001532946	NC_009952	thioesterase superfamily protein	0.123959	-0.0697649	-0.193724	0.326548
Dshi_1604	YP_001532947	NC_009952	Enoyl-CoA hydratase/isomerase	0.0317682	0.119451	0.087683	0.704561
Dshi_1605	YP_001532948	NC_009952	hypothetical protein	-0.103253	-0.0315189	0.0717342	0.645981
Dshi_1606	YP_001532949	NC_009952	single-strand binding protein	0.0996466	-0.186141	-0.285788	0.197994
Dshi_1607	YP_001532950	NC_009952	hypothetical protein	-0.0461941	-0.395712	-0.349518	0.162435
Dshi_1608	YP_001532951	NC_009952	3-dehydroquinate synthase	-0.0933967	0.175402	0.268798	0.216171
Dshi_1609	YP_001532952	NC_009952	Shikimate kinase	0.208736	-0.174154	-0.38289	0.108614
Dshi_1610	YP_001532953	NC_009952	hypothetical protein	0.0439838	-0.129341	-0.173325	0.420695
Dshi_1611	YP_001532954	NC_009952	integrase family protein	-0.167607	0.0806687	0.248275	0.246349
Dshi_1612	YP_001532955	NC_009952	hypothetical protein	-0.0612853	-0.011756	0.0495292	0.877776
Dshi_1613	YP_001532956	NC_009952	hypothetical protein	-0.0811964	-0.275827	-0.194631	0.200316
Dshi_1614	YP_001532957	NC_009952	protein of unknown function DUF853 NPT hydrolase putative	-0.175812	0.0277115	0.203524	0.420796
Dshi_1615	YP_001532958	NC_009952	hypothetical protein	-0.132388	-0.133028	-0.000640755	0.444781
Dshi_1616	YP_001532959	NC_009952	Beta-ketoacyl synthase	-0.0991543	-0.338144	-0.23899	0.138658
Dshi_1617	YP_001532960	NC_009952	phosphopantetheine-binding	0.110262	-0.370678	-0.48094	0.071157
Dshi_1618	YP_001532961	NC_009952	UDP-3-O-(3-hydroxymyristoyl) glucosamine N-acyltransferase	-0.0231325	-0.00122275	0.0219097	0.986191
Dshi_1619	YP_001532962	NC_009952	hypothetical protein	0.143124	-0.191253	-0.334377	0.222291
Dshi_1620	YP_001532963	NC_009952	hypothetical protein	0.130282	-0.1979	-0.328182	0.157477
Dshi_1621	YP_001532964	NC_009952	PfkB domain protein	0.102145	-0.244502	-0.346647	0.132356
Dshi_1622	YP_001532965	NC_009952	hypothetical protein	-0.153714	-0.318958	-0.165245	0.145235
Dshi_1623	YP_001532966	NC_009952	cysteine desulfurase, SufS subfamily	0.00455223	-0.355512	-0.360064	0.132499
Dshi_1624	YP_001532967	NC_009952	hypothetical protein	0.0223692	0.0107013	-0.0116679	0.991184
Dshi_1625	YP_001532968	NC_009952	hypothetical protein	0.231482	0.210102	-0.0213809	0.238969
Dshi_1626	YP_001532969	NC_009952	SufBD protein	0.904669	0.576472	-0.328197	0.0487176
Dshi_1627	YP_001532970	NC_009952	FeS assembly ATPase SufC	1.0131	0.158879	-0.854224	0.0698932
Dshi_1628	YP_001532971	NC_009952	protein of unknown function DUF74	1.02549	0.310102	-0.715387	0.0361861
Dshi_1629	YP_001532972	NC_009952	hypothetical protein	0.85548	0.40725	-0.44823	0.0472166
Dshi_1630	YP_001532973	NC_009952	hypothetical protein	1.69865	0.729047	-0.969601	0.0365942
Dshi_1631	YP_001532974	NC_009952	FeS assembly protein SufB	1.01538	0.164474	-0.850906	0.129023
Dshi_1632	YP_001532975	NC_009952	Cysteine desulfurase	-0.308818	-0.0602179	0.2486	0.159673
Dshi_1633	YP_001532976	NC_009952	transcriptional regulator, BadM/Rrf2 family	-0.376228	-0.0270513	0.349177	0.101804
Dshi_1634	YP_001532977	NC_009952	hypothetical protein	0.0732212	-0.344902	-0.418124	0.0881294
Dshi_1635	YP_001532978	NC_009952	hypothetical protein	-0.0765363	0.00530967	0.0818459	0.71252
Dshi_1636	YP_001532979	NC_009952	protein of unknown function DUF125 transmembrane	0.00106399	-0.205363	-0.206427	0.239471
Dshi_1637	YP_001532980	NC_009952	protein of unknown function DUF161	-0.16183	-0.237342	-0.0755118	0.243267
Dshi_1638	YP_001532981	NC_009952	small multidrug resistance protein	-0.106978	-0.335503	-0.228525	0.141798
Dshi_1639	YP_001532982	NC_009952	hypothetical protein	-0.10833	0.0780184	0.186348	0.500473
Dshi_1640	YP_001532983	NC_009952	hypothetical protein	-0.108132	-0.0446408	0.0634908	0.660437
Dshi_1641	YP_001532984	NC_009952	protein of unknown function DUF1330	0.0261416	-0.0714561	-0.0975977	0.680186
Dshi_1642	YP_001532985	NC_009952	alanyl-tRNA synthetase	-0.0294362	-0.293194	-0.263757	0.153269
Dshi_1643	YP_001532986	NC_009952	recA protein	-0.0333949	-0.251114	-0.21772	0.309448
Dshi_1644	YP_001532987	NC_009952	integral membrane sensor hybrid histidine kinase	-0.0734828	-0.349884	-0.276401	0.122689
Dshi_1645	YP_001532988	NC_009952	Fmu (Sun) domain protein	-0.0604606	0.00785959	0.0683202	0.878807
Dshi_1646	YP_001532989	NC_009952	inosine-5'-monophosphate dehydrogenase	-0.0584674	-0.0162471	0.0422202	0.8904
Dshi_1647	YP_001532990	NC_009952	2-dehydro-3-deoxyglucarate aldolase	-0.0266213	0.0418953	0.0685166	0.823602
Dshi_1648	YP_001532991	NC_009952	ABC transporter related	-0.0391684	-0.0710208	-0.0318524	0.828695
Dshi_1649	YP_001532992	NC_009952	alpha amylase catalytic region	-0.157774	-0.207109	-0.0493346	0.292057
Dshi_1650	YP_001532993	NC_009952	binding-protein-dependent transport systems inner membrane component	-0.103209	-0.0130567	0.0901524	0.616345
Dshi_1651	YP_001532994	NC_009952	binding-protein-dependent transport systems inner membrane component	0.0189617	-0.113159	-0.13212	0.524153
Dshi_1652	YP_001532995	NC_009952	hypothetical protein	-0.149978	-0.117159	0.0328188	0.479611
Dshi_1653	YP_001532996	NC_009952	transcriptional regulator, LacI family	0.0249649	-0.187338	-0.212303	0.278736
Dshi_1654	YP_001532997	NC_009952	Beta-glucosidase	-0.068489	-0.0543375	0.0141514	0.807401
Dshi_1655	YP_001532998	NC_009952	Glucokinase	-0.204463	0.130325	0.334787	0.129023
Dshi_1656	YP_001532999	NC_009952	ABC-3 protein	0.087324	-0.0425892	-0.129913	0.613876
Dshi_1657	YP_001533000	NC_009952	ABC-3 protein	-0.131392	-0.00132688	0.130065	0.452601
Dshi_1658	YP_001533001	NC_009952	ABC transporter related	0.0592365	0.017259	-0.0419775	0.905414
Dshi_1659	YP_001533002	NC_009952	hypothetical protein	-0.00184961	-0.102769	-0.100919	0.594742
Dshi_1660	YP_001533003	NC_009952	transcriptional regulator, BadM/Rrf2 family	-0.225997	-0.128486	0.0975112	0.284759
Dshi_1661	YP_001533004	NC_009952	response regulator receiver and ANTAR domain protein	-0.0233146	-0.265325	-0.242011	0.19107
Dshi_1662	YP_001533005	NC_009952	putative nitrate transport protein	-0.0731766	-0.185759	-0.112582	0.351735
Dshi_1663	YP_001533006	NC_009952	hypothetical protein	-0.0117546	-0.402844	-0.391089	0.118116
Dshi_1664	YP_001533007	NC_009952	binding-protein-dependent transport systems inner membrane component	-0.164692	-0.116501	0.0481916	0.393692
Dshi_1665	YP_001533008	NC_009952	nitrate ABC transporter, ATPase subunits C and D	0.00816026	-0.28474	-0.292901	0.132789
Dshi_1666	YP_001533009	NC_009952	globin	-0.134654	-0.209998	-0.0753435	0.291956
Dshi_1667	YP_001533010	NC_009952	nitrite reductase (NAD(P)H), large subunit	-0.0971966	-0.254052	-0.156855	0.300682
Dshi_1668	YP_001533011	NC_009952	nitrite reductase (NAD(P)H), small subunit	0.0215797	0.0353656	0.0137859	0.970601
Dshi_1669	YP_001533012	NC_009952	molybdopterin oxidoreductase	0.0122623	-0.114926	-0.127188	0.491956
Dshi_1670	YP_001533013	NC_009952	glycosyl transferase family 3	-0.102167	0.101117	0.203284	0.464125
Dshi_1671	YP_001533014	NC_009952	uroporphyrin-III C-methyltransferase	0.082938	0.185341	0.102403	0.374464
Dshi_1672	YP_001533015	NC_009952	ribosomal RNA methyltransferase RrmJ/FtsJ	0.135073	0.194666	0.0595926	0.331604
Dshi_1673	YP_001533016	NC_009952	hypothetical protein	0.0454673	0.112033	0.0665661	0.65456
Dshi_1674	YP_001533017	NC_009952	conserved hypothetical protein	0.00269334	-0.123137	-0.12583	0.567521
Dshi_1675	YP_001533018	NC_009952	MetF protein-like protein	-0.112582	-0.225211	-0.11263	0.273701
Dshi_1676	YP_001533019	NC_009952	HAD-superfamily hydrolase, subfamily IA, variant 3	-0.0457367	-0.202296	-0.156559	0.289409
Dshi_1677	YP_001533020	NC_009952	Methionine synthase	0.104374	-0.276997	-0.381371	0.134862
Dshi_1678	YP_001533021	NC_009952	hypothetical protein	-0.188846	-0.0962353	0.0926111	0.499862
Dshi_1679	YP_001533022	NC_009952	hypothetical protein	-0.0712303	-0.1508	-0.0795696	0.459835
Dshi_1680	YP_001533023	NC_009952	ferredoxin	0.00287003	-0.119632	-0.122502	0.497153
Dshi_1681	YP_001533024	NC_009952	thioesterase superfamily protein	0.00608128	-0.187601	-0.193683	0.297353
Dshi_1682	YP_001533025	NC_009952	Glucose-6-phosphate isomerase	-0.0808075	0.0877059	0.168513	0.494692
Dshi_1683	YP_001533026	NC_009952	6-phosphogluconolactonase	-0.110567	0.00337729	0.113944	0.535554
Dshi_1684	YP_001533027	NC_009952	glucose-6-phosphate 1-dehydrogenase	-0.0495643	0.196962	0.246526	0.266822
Dshi_1685	YP_001533028	NC_009952	Radical SAM domain protein	0.032494	-0.184737	-0.217231	0.250261
Dshi_1686	YP_001533029	NC_009952	transglutaminase domain protein	0.0696567	0.0442022	-0.0254544	0.843038
Dshi_1687	YP_001533030	NC_009952	HNH endonuclease	0.0577791	-0.134935	-0.192714	0.371775
Dshi_1688	YP_001533031	NC_009952	phospholipase/Carboxylesterase	0.0728406	-0.030942	-0.103783	0.695227
Dshi_1689	YP_001533032	NC_009952	HhH-GPD family protein	-0.103327	0.229462	0.332789	0.280883
Dshi_1690	YP_001533033	NC_009952	precorrin-6x reductase	0.0713076	0.185367	0.11406	0.356702
Dshi_1691	YP_001533034	NC_009952	cobalamin (vitamin B12) biosynthesis CbiD protein	-0.27838	0.280918	0.559298	0.206903
Dshi_1692	YP_001533035	NC_009952	uroporphyrin-III C-methyltransferase	0.058205	0.0807424	0.0225374	0.799361
Dshi_1693	YP_001533036	NC_009952	cobyrinic acid a,c-diamide synthase	-0.360498	0.136105	0.496604	0.0915023
Dshi_1694	YP_001533037	NC_009952	major facilitator superfamily MFS_1	-0.0827538	0.0151393	0.0978931	0.675741
Dshi_1695	YP_001533038	NC_009952	hypothetical protein	0.130288	0.379666	0.249378	0.113129
Dshi_1696	YP_001533039	NC_009952	2-isopropylmalate synthase/homocitrate synthase family protein	0.071319	0.0970687	0.0257497	0.684536
Dshi_1697	YP_001533040	NC_009952	hypothetical protein	0.0511881	-0.28606	-0.337248	0.177107
Dshi_1698	YP_001533041	NC_009952	cysteinyl-tRNA synthetase	0.0985186	-0.0644576	-0.162976	0.417904
Dshi_1699	YP_001533042	NC_009952	hypothetical protein	-0.232138	0.204594	0.436732	0.209388
Dshi_1700	YP_001533043	NC_009952	short-chain dehydrogenase/reductase SDR	0.066264	-0.100255	-0.166519	0.431834
Dshi_1701	YP_001533044	NC_009952	hypothetical protein	-0.628646	0.355458	0.984103	0.042133
Dshi_1702	YP_001533045	NC_009952	ABC transporter related	-0.948796	0.141223	1.09002	0.0464818
Dshi_1703	YP_001533046	NC_009952	putative ferric uptake regulator, Fur family	-1.35334	0.347398	1.70074	0.030654
Dshi_1704	YP_001533047	NC_009952	hypothetical protein	-0.0595487	-0.400095	-0.340546	0.24175
Dshi_1705	YP_001533048	NC_009952	hypothetical protein	0.0334035	-0.19543	-0.228834	0.231727
Dshi_1706	YP_001533049	NC_009952	msrB: Peptide methionine sulfoxide reductase (EC 1.8.4.12)	0.0816006	0.109986	0.0283851	0.610215
Dshi_1707	YP_001533050	NC_009952	putative hemolysin	-0.206147	-0.0361884	0.169958	0.302888
Dshi_1708	YP_001533051	NC_009952	NERD domain protein	-0.0723375	-0.219622	-0.147285	0.284759
Dshi_1709	YP_001533052	NC_009952	hypothetical protein	0.181753	0.11451	-0.0672437	0.355694
Dshi_1710	YP_001533053	NC_009952	glutaredoxin-like protein	-0.218711	-0.0519347	0.166777	0.296714
Dshi_1711	YP_001533054	NC_009952	hypothetical protein	-0.139038	0.00431932	0.143357	0.429685
Dshi_1712	YP_001533055	NC_009952	BolA family protein	-0.155984	-0.0119595	0.144024	0.420796
Dshi_1713	YP_001533056	NC_009952	phosphoribosylformylglycinamidine synthase II	0.0281633	0.153607	0.125444	0.417904
Dshi_1714	YP_001533057	NC_009952	ABC transporter related	0.00194511	-0.084942	-0.0868871	0.681911
Dshi_1715	YP_001533058	NC_009952	sulfotransferase	0.00504987	-0.162469	-0.167519	0.347087
Dshi_1716	YP_001533059	NC_009952	hypothetical protein	0.122701	0.0445043	-0.0781972	0.567521
Dshi_1717	YP_001533060	NC_009952	hypothetical protein	-0.277472	-0.0402937	0.237178	0.179784
Dshi_1718	YP_001533061	NC_009952	ribosomal protein L32	-0.0297431	-0.147786	-0.118043	0.433457
Dshi_1719	YP_001533062	NC_009952	fatty acid/phospholipid synthesis protein PlsX	0.102836	-0.103521	-0.206356	0.297787
Dshi_1720	YP_001533063	NC_009952	3-oxoacyl-(acyl-carrier-protein) synthase III	0.0490363	0.056887	0.00785069	0.859821
Dshi_1721	YP_001533064	NC_009952	integration host factor, alpha subunit	-0.220108	-0.0680163	0.152092	0.380498
Dshi_1722	YP_001533065	NC_009952	transcriptional regulator, MerR family	-0.0329374	-0.049074	-0.0161366	0.918557
Dshi_1723	YP_001533066	NC_009952	2-deoxycytidine 5-triphosphate deaminase	0.055566	0.111588	0.0560224	0.629063
Dshi_1724	YP_001533067	NC_009952	segregation and condensation protein B	0.00769473	0.0249983	0.0173035	0.988758
Dshi_1725	YP_001533068	NC_009952	chromosome segregation and condensation protein ScpA	0.0195572	0.0101606	-0.00939662	0.994829
Dshi_1726	YP_001533069	NC_009952	Beta-N-acetylhexosaminidase	0.0556793	-0.0058557	-0.061535	0.828695
Dshi_1727	YP_001533070	NC_009952	Sporulation domain protein	-0.633553	0.0608813	0.694434	0.0496051
Dshi_1728	YP_001533071	NC_009952	arginyl-tRNA synthetase	0.0413097	-0.0557062	-0.0970159	0.685044
Dshi_1729	YP_001533072	NC_009952	putative deoxyguanosinetriphosphate triphosphohydrolase	-0.0123383	-0.10789	-0.0955517	0.696624
Dshi_1730	YP_001533073	NC_009952	iron-sulfur cluster assembly accessory protein	-0.123213	0.0261206	0.149333	0.534795
Dshi_1731	YP_001533074	NC_009952	hypothetical protein	-0.00333675	-0.0282947	-0.024958	0.972417
Dshi_1732	YP_001533075	NC_009952	modification methylase, HemK family	-0.261938	0.272709	0.534646	0.111399
Dshi_1733	YP_001533076	NC_009952	peptide chain release factor 1	-0.0277977	0.0155757	0.0433734	0.936846
Dshi_1734	YP_001533077	NC_009952	hypothetical protein	0.115495	0.129778	0.0142834	0.522869
Dshi_1735	YP_001533078	NC_009952	putative agmatinase	0.0812747	0.146936	0.065661	0.501587
Dshi_1736	YP_001533079	NC_009952	protein of unknown function DUF710	0.0093505	-0.130668	-0.140019	0.464348
Dshi_1737	YP_001533080	NC_009952	hypothetical protein	0.112054	-0.0752102	-0.187264	0.341129
Dshi_1738	YP_001533081	NC_009952	tktA: Transketolase 1 (EC 2.2.1.1)	0.231374	-0.0748234	-0.306198	0.195047
Dshi_1739	YP_001533082	NC_009952	protein of unknown function DUF808	0.0820629	0.0535416	-0.0285214	0.757691
Dshi_1740	YP_001533083	NC_009952	glyceraldehyde-3-phosphate dehydrogenase, type I	-0.125349	-0.0762912	0.0490579	0.553885
Dshi_1741	YP_001533084	NC_009952	hypothetical protein	0.170253	-0.126349	-0.296602	0.163643
Dshi_1742	YP_001533085	NC_009952	glyceraldehyde-3-phosphate dehydrogenase, type I	0.0685692	-0.0721468	-0.140716	0.503604
Dshi_1743	YP_001533086	NC_009952	GCN5-related N-acetyltransferase	-0.10952	0.157685	0.267205	0.277116
Dshi_1744	YP_001533087	NC_009952	pantetheine-phosphate adenylyltransferase	-0.0388521	-0.0516077	-0.0127556	0.943043
Dshi_1745	YP_001533088	NC_009952	putative signal-transduction protein with CBS domains	-0.547601	-0.00383399	0.543767	0.14473
Dshi_1746	YP_001533089	NC_009952	transcriptional regulator, LysR family	0.145052	-0.0746371	-0.219689	0.391259
Dshi_1747	YP_001533090	NC_009952	methylmalonate-semialdehyde dehydrogenase	-0.424001	0.010282	0.434283	0.21005
Dshi_1748	YP_001533091	NC_009952	hypothetical protein	-1.3287	0.558596	1.88729	0.0428378
Dshi_1749	YP_001533092	NC_009952	glutamate--cysteine ligase GCS2	0.181721	-0.201811	-0.383532	0.149105
Dshi_1750	YP_001533093	NC_009952	acyl-CoA dehydrogenase domain protein	-0.213466	0.00781559	0.221282	0.6977
Dshi_1751	YP_001533094	NC_009952	Enoyl-CoA hydratase/isomerase	0.210781	0.132905	-0.0778763	0.307245
Dshi_1752	YP_001533095	NC_009952	3-hydroxyisobutyrate dehydrogenase	-0.0155332	0.115063	0.130596	0.5341
Dshi_1753	YP_001533096	NC_009952	Enoyl-CoA hydratase/isomerase	0.0234803	0.170904	0.147424	0.397018
Dshi_1754	YP_001533097	NC_009952	hypothetical protein	-0.0196214	-0.190853	-0.171232	0.294668
Dshi_1755	YP_001533098	NC_009952	hypothetical protein	-0.048148	-0.0965332	-0.0483851	0.786935
Dshi_1756	YP_001533099	NC_009952	conserved hypothetical protein, related to carboxyl esterase	0.0482914	0.0872171	0.0389256	0.747553
Dshi_1757	YP_001533100	NC_009952	protein of unknown function DUF847	0.267745	0.117235	-0.15051	0.252846
Dshi_1758	YP_001533101	NC_009952	hypothetical protein	0.60721	0.613855	0.00664468	0.113129
Dshi_1759	YP_001533102	NC_009952	N-acetyl-gamma-glutamyl-phosphate reductase	0.0296031	0.022338	-0.00726515	0.986264
Dshi_1760	YP_001533103	NC_009952	glutamate racemase	-0.112849	0.0102633	0.123113	0.519094
Dshi_1761	YP_001533104	NC_009952	phospholipid/glycerol acyltransferase	0.00516988	0.19882	0.19365	0.259083
Dshi_1762	YP_001533105	NC_009952	pyruvate ferredoxin/flavodoxin oxidoreductase	-0.504287	0.184328	0.688615	0.100276
Dshi_1763	YP_001533106	NC_009952	transcriptional regulator, LysR family	0.0227036	-0.303675	-0.326378	0.127405
Dshi_1764	YP_001533107	NC_009952	Esterase/lipase-like protein	-0.0483754	0.0244828	0.0728581	0.855243
Dshi_1765	YP_001533108	NC_009952	ABC transporter related	0.15752	-0.0993076	-0.256827	0.215101
Dshi_1766	YP_001533109	NC_009952	peptidoglycan-binding LysM	0.15354	0.157465	0.00392522	0.362885
Dshi_1767	YP_001533110	NC_009952	hypothetical protein	-0.0161107	-0.0295367	-0.013426	0.976114
Dshi_1768	YP_001533111	NC_009952	2-dehydro-3-deoxyphosphogluconate aldolase/4-hydroxy-2-oxoglutarate aldolase	-0.122353	0.0954362	0.217789	0.740511
Dshi_1769	YP_001533112	NC_009952	6-phosphogluconate dehydratase	0.123252	-0.165634	-0.288886	0.181837
Dshi_1770	YP_001533113	NC_009952	hypothetical protein	-0.265666	-0.334122	-0.0684559	0.146749
Dshi_1771	YP_001533114	NC_009952	hypothetical protein	-0.284695	0.0607736	0.345468	0.152375
Dshi_1772	YP_001533115	NC_009952	hypothetical protein	-0.430843	-0.48709	-0.0562468	0.221128
Dshi_1773	YP_001533116	NC_009952	peptidase M48 Ste24p	0.980485	0.841238	-0.139247	0.0445823
Dshi_1774	YP_001533117	NC_009952	hypothetical protein	0.0404979	0.3949	0.354402	0.0849401
Dshi_1775	YP_001533118	NC_009952	(Glutamate--ammonia-ligase) adenylyltransferase	-0.0691136	0.260769	0.329883	0.131532
Dshi_1776	YP_001533119	NC_009952	hypothetical protein	0.113546	-0.268196	-0.381743	0.129499
Dshi_1777	YP_001533120	NC_009952	ATP-dependent protease La	-0.197657	-0.113487	0.0841698	0.383192
Dshi_1778	YP_001533121	NC_009952	hypothetical protein	-0.270325	-0.0937233	0.176602	0.420796
Dshi_1779	YP_001533122	NC_009952	acetolactate synthase, large subunit, biosynthetic type	-0.0379312	-0.026934	0.0109972	0.953192
Dshi_1780	YP_001533123	NC_009952	hypothetical protein	-0.189543	-0.239763	-0.0502204	0.358893
Dshi_1781	YP_001533124	NC_009952	acetolactate synthase, small subunit	-0.10511	-0.149358	-0.0442485	0.485238
Dshi_1782	YP_001533125	NC_009952	Rieske (2Fe-2S) domain protein	0.104366	-0.264311	-0.368678	0.144714
Dshi_1783	YP_001533126	NC_009952	hypothetical protein	-0.075423	0.16504	0.240463	0.270243
Dshi_1784	YP_001533127	NC_009952	RNA polymerase, sigma-24 subunit, ECF subfamily	-0.151275	-0.275523	-0.124248	0.231727
Dshi_1785	YP_001533128	NC_009952	ribonucleoside-diphosphate reductase, adenosylcobalamin-dependent	-0.0309244	-0.198185	-0.167261	0.379528
Dshi_1786	YP_001533129	NC_009952	hypothetical protein	-0.178198	0.356625	0.534823	0.0800169
Dshi_1787	YP_001533130	NC_009952	hypothetical protein	-0.160815	-0.160529	0.000285747	0.350326
Dshi_1788	YP_001533131	NC_009952	cold-shock DNA-binding domain protein	-0.675901	0.217739	0.893641	0.0368319
Dshi_1789	YP_001533132	NC_009952	Pyridoxal 5'-phosphate synthase	0.122006	-0.266723	-0.388729	0.149844
Dshi_1790	YP_001533133	NC_009952	short-chain dehydrogenase/reductase SDR	0.0901432	-0.293566	-0.383709	0.0937325
Dshi_1791	YP_001533134	NC_009952	hypothetical protein	0.0903286	0.311814	0.221485	0.16409
Dshi_1792	YP_001533135	NC_009952	hypothetical protein	-0.115218	0.243859	0.359077	0.155706
Dshi_1793	YP_001533136	NC_009952	Xanthine phosphoribosyltransferase	-0.14014	0.149161	0.289301	0.346072
Dshi_1794	YP_001533137	NC_009952	hypothetical protein	0.171279	0.00697152	-0.164307	0.329135
Dshi_1795	YP_001533138	NC_009952	hypothetical protein	-0.242732	0.303393	0.546125	0.12299
Dshi_1796	YP_001533139	NC_009952	anthranilate synthase component I	0.0722944	0.239831	0.167536	0.234459
Dshi_1797	YP_001533140	NC_009952	hypothetical protein	-0.149647	-0.0975154	0.0521312	0.483678
Dshi_1798	YP_001533141	NC_009952	glutamine amidotransferase of anthranilate synthase	0.0246199	0.0812399	0.05662	0.80805
Dshi_1799	YP_001533142	NC_009952	anthranilate phosphoribosyltransferase	0.181945	0.0765128	-0.105432	0.359694
Dshi_1800	YP_001533143	NC_009952	Indole-3-glycerol-phosphate synthase	-0.0674614	0.142396	0.209858	0.326447
Dshi_1801	YP_001533144	NC_009952	molybdenum cofactor biosynthesis protein C	-0.0239628	0.222641	0.246604	0.214547
Dshi_1802	YP_001533145	NC_009952	molybdenum cofactor synthesis domain	0.139377	0.222229	0.0828516	0.303218
Dshi_1803	YP_001533146	NC_009952	transcriptional repressor, LexA family	-0.562978	0.169375	0.732353	0.0327868
Dshi_1804	YP_001533147	NC_009952	ComEC/Rec2-related protein	0.0774495	0.0379468	-0.0395026	0.794036
Dshi_1805	YP_001533148	NC_009952	glutamyl-tRNA synthetase	-0.344913	0.373687	0.7186	0.0878346
Dshi_1806	YP_001533149	NC_009952	citrate synthase I	-0.175833	-0.279878	-0.104046	0.239059
Dshi_1807	YP_001533150	NC_009952	UspA domain protein	-0.0607324	0.0127415	0.073474	0.780928
Dshi_1808	YP_001533151	NC_009952	hypothetical protein	-0.0619896	-0.151596	-0.0896067	0.468031
Dshi_1809	YP_001533152	NC_009952	excinuclease ABC, A subunit	0.290509	0.462728	0.172219	0.148987
Dshi_1810	YP_001533153	NC_009952	major facilitator superfamily MFS_1	-0.436017	0.182799	0.618816	0.222291
Dshi_1811	YP_001533154	NC_009952	dihydrolipoamide dehydrogenase	-0.013767	0.0620655	0.0758325	0.83028
Dshi_1812	YP_001533155	NC_009952	protein of unknown function DUF924	-0.0532928	0.230725	0.284018	0.237743
Dshi_1813	YP_001533156	NC_009952	hypothetical protein	-0.113156	0.149276	0.262432	0.202762
Dshi_1814	YP_001533157	NC_009952	hypothetical protein	0.0197688	-0.0832422	-0.103011	0.680971
Dshi_1815	YP_001533158	NC_009952	transcriptional regulator, LuxR family	-0.142027	0.0982842	0.240311	0.347087
Dshi_1816	YP_001533159	NC_009952	MscS Mechanosensitive ion channel	-0.0365305	0.12085	0.157381	0.5341
Dshi_1817	YP_001533160	NC_009952	Pirin domain protein	0.0725531	0.0752567	0.00270358	0.742855
Dshi_1818	YP_001533161	NC_009952	hypothetical protein	-0.107101	-0.14198	-0.0348794	0.464125
Dshi_1819	YP_001533162	NC_009952	transcriptional regulator, LuxR family	-0.00511371	-0.0137879	-0.00867418	0.999985
Dshi_1820	YP_001533163	NC_009952	mannosyl-3-phosphoglycerate phosphatase family	0.188054	0.131096	-0.0569581	0.371644
Dshi_1821	ABV93563	CP000830	conserved hypothetical protein	-0.140284	-0.0557075	0.0845765	0.500046
Dshi_1822	YP_001533165	NC_009952	hypothetical protein	-0.0722748	0.0797892	0.152064	0.451633
Dshi_1823	YP_001533166	NC_009952	hypothetical protein	-0.0150482	-0.483391	-0.468343	0.0582582
Dshi_1824	YP_001533167	NC_009952	alpha amylase catalytic region	-0.232443	-0.0766141	0.155829	0.382965
Dshi_1825	YP_001533168	NC_009952	phosphate acetyltransferase	-0.0917004	0.143925	0.235625	0.244668
Dshi_1826	YP_001533169	NC_009952	protein of unknown function DUF861 cupin_3	0.0525809	-0.194889	-0.24747	0.363888
Dshi_1827	YP_001533170	NC_009952	hypothetical protein	-0.25748	0.270744	0.528224	0.0518599
Dshi_1828	YP_001533171	NC_009952	thiamine pyrophosphate protein central region	-0.00804391	-0.346612	-0.338568	0.103087
Dshi_1829	YP_001533172	NC_009952	FAD dependent oxidoreductase	-0.0554354	-0.0860759	-0.0306406	0.797528
Dshi_1830	YP_001533173	NC_009952	protein of unknown function DUF1486	-0.278246	-0.19745	0.0807966	0.2625
Dshi_1831	YP_001533174	NC_009952	UspA domain protein	-0.229506	-0.383882	-0.154376	0.110922
Dshi_1832	YP_001533175	NC_009952	hypothetical protein	-0.144465	-0.171185	-0.0267201	0.462733
Dshi_1833	YP_001533176	NC_009952	Tripartite ATP-independent periplasmic transporter DctQ component	-0.166781	-0.380761	-0.21398	0.13122
Dshi_1834	YP_001533177	NC_009952	hypothetical protein	-0.070662	-0.284752	-0.21409	0.177107
Dshi_1835	YP_001533178	NC_009952	transcriptional regulator, GntR family with aminotransferase domain	-0.108631	-0.128432	-0.0198005	0.502081
Dshi_1836	YP_001533179	NC_009952	hypothetical protein	-0.206086	-0.017162	0.188924	0.351085
Dshi_1837	YP_001533180	NC_009952	carbohydrate kinase, YjeF related protein	-0.081672	0.347045	0.428717	0.210301
Dshi_1838	YP_001533181	NC_009952	nitrogen regulatory protein P-II	0.283549	-0.266728	-0.550277	0.101061
Dshi_1839	YP_001533182	NC_009952	glutamine synthetase, type I	-0.0737484	-0.210659	-0.136911	0.285971
Dshi_1840	YP_001533183	NC_009952	OsmC family protein	-0.515581	0.129946	0.645526	0.0967944
Dshi_1841	YP_001533184	NC_009952	hypothetical protein	0.0327513	0.138632	0.10588	0.560753
Dshi_1842	YP_001533185	NC_009952	adenylosuccinate lyase	-0.18	-0.0625173	0.117483	0.391962
Dshi_1843	YP_001533186	NC_009952	hypothetical protein	0.23951	0.890246	0.650736	0.177107
Dshi_1844	YP_001533187	NC_009952	hypothetical protein	0.0251201	-0.0358814	-0.0610015	0.861562
Dshi_1845	YP_001533188	NC_009952	flagellar motor switch protein FliG	-0.0242129	0.0410272	0.0652401	0.848901
Dshi_1846	YP_001533189	NC_009952	hypothetical protein	0.0789439	0.188112	0.109168	0.413634
Dshi_1847	YP_001533190	NC_009952	hypothetical protein	0.129522	-0.0472385	-0.17676	0.370186
Dshi_1848	YP_001533191	NC_009952	putative ScnA-like protein	0.153679	-0.27278	-0.426459	0.0812313
Dshi_1849	YP_001533192	NC_009952	Nitrile hydratase	-0.148327	0.106887	0.255215	0.232131
Dshi_1850	YP_001533193	NC_009952	hypothetical protein	0.21964	0.334672	0.115033	0.150117
Dshi_1851	YP_001533194	NC_009952	aconitate hydratase 1	-0.0490577	-0.112724	-0.0636661	0.618222
Dshi_1852	YP_001533195	NC_009952	hypothetical protein	-0.03963	0.0212307	0.0608608	0.871242
Dshi_1853	YP_001533196	NC_009952	heme exporter protein CcmC	-0.162698	-0.0665506	0.0961476	0.453806
Dshi_1854	YP_001533197	NC_009952	heme exporter protein CcmB	-0.0319065	0.346102	0.378009	0.0880825
Dshi_1855	YP_001533198	NC_009952	heme exporter protein CcmA	0.110405	0.19393	0.0835246	0.514839
Dshi_1856	YP_001533199	NC_009952	protein of unknown function DUF498	-0.140006	0.139969	0.279975	0.59698
Dshi_1857	YP_001533200	NC_009952	protein of unknown function DUF81	-0.158116	0.283971	0.442087	0.153269
Dshi_1858	YP_001533201	NC_009952	protein-export membrane protein SecF	-0.140118	-0.0956241	0.0444944	0.572344
Dshi_1859	YP_001533202	NC_009952	protein-export membrane protein SecD	-0.274699	-0.0996136	0.175086	0.288868
Dshi_1860	YP_001533203	NC_009952	preprotein translocase, YajC subunit	-0.0201756	-0.205922	-0.185747	0.275546
Dshi_1861	YP_001533204	NC_009952	hypothetical protein	-0.0583102	-0.225292	-0.166981	0.292613
Dshi_1862	YP_001533205	NC_009952	pentapeptide repeat protein	-0.0372846	-0.180021	-0.142736	0.380757
Dshi_1863	YP_001533206	NC_009952	seryl-tRNA synthetase	-0.0738303	0.0202027	0.094033	0.828695
Dshi_1864	YP_001533207	NC_009952	hypothetical protein	0.00667742	0.236725	0.230048	0.223103
Dshi_1865	YP_001533208	NC_009952	hypothetical protein	0.117901	-0.549656	-0.667556	0.0699481
Dshi_1866	YP_001533209	NC_009952	hypothetical protein	-0.251773	-0.111202	0.140571	0.217642
Dshi_1867	YP_001533210	NC_009952	glutamine synthetase catalytic region	0.107688	-0.21004	-0.317728	0.152293
Dshi_1868	YP_001533211	NC_009952	ferredoxin-dependent glutamate synthase	-0.0186479	-0.0181615	0.000486364	0.992002
Dshi_1869	YP_001533212	NC_009952	glutamate synthase alpha subunit domain protein	0.0511225	-0.153933	-0.205055	0.317695
Dshi_1870	YP_001533213	NC_009952	glutamine amidotransferase class-II	-0.139708	0.0629614	0.202669	0.352188
Dshi_1871	YP_001533214	NC_009952	transcriptional regulator, XRE family	-0.560796	-0.146926	0.41387	0.0465993
Dshi_1872	YP_001533215	NC_009952	hypothetical protein	0.0534581	0.0487535	-0.00470461	0.872481
Dshi_1873	YP_001533216	NC_009952	hypothetical protein	-0.348157	-0.142066	0.206091	0.123858
Dshi_1874	YP_001533217	NC_009952	transcriptional regulator, TetR family	0.0882896	0.0680342	-0.0202554	0.748791
Dshi_1875	YP_001533218	NC_009952	protein of unknown function DUF417	0.00167807	0.032634	0.030956	0.956797
Dshi_1876	YP_001533219	NC_009952	glutaredoxin 3	0.00971163	-0.0266535	-0.0363651	0.969484
Dshi_1877	YP_001533220	NC_009952	hypothetical protein	-0.132204	-0.0711598	0.0610444	0.5341
Dshi_1878	YP_001533221	NC_009952	hypothetical protein	-0.289541	-0.0132652	0.276276	0.218545
Dshi_1879	YP_001533222	NC_009952	hypothetical protein	0.166442	-0.177105	-0.343547	0.12441
Dshi_1880	YP_001533223	NC_009952	hypothetical protein	-0.151467	-0.207611	-0.0561441	0.402171
Dshi_1881	YP_001533224	NC_009952	hypothetical protein	-0.17865	-0.0806287	0.0980216	0.372607
Dshi_1882	YP_001533225	NC_009952	GCN5-related N-acetyltransferase	0.0724496	0.076051	0.00360136	0.768692
Dshi_1883	YP_001533226	NC_009952	AAA ATPase central domain protein	0.00159796	-0.324366	-0.325964	0.122241
Dshi_1884	YP_001533227	NC_009952	transcriptional regulator, TraR/DksA family	-0.196444	0.0229137	0.219357	0.25256
Dshi_1885	YP_001533228	NC_009952	hypothetical protein	-0.108955	0.268209	0.377165	0.111399
Dshi_1886	YP_001533229	NC_009952	exodeoxyribonuclease III Xth	0.0522769	-0.0129146	-0.0651915	0.846714
Dshi_1887	YP_001533230	NC_009952	ribonuclease D	-0.0785759	-0.270851	-0.192276	0.210301
Dshi_1888	YP_001533231	NC_009952	phosphoribosylglycinamide formyltransferase	-0.407975	-0.0644559	0.343519	0.426021
Dshi_1889	YP_001533232	NC_009952	phosphoribosylformylglycinamidine cyclo-ligase	0.0403756	0.165831	0.125455	0.383192
Dshi_1890	YP_001533233	NC_009952	hypothetical protein	-0.0412254	0.179069	0.220294	0.382621
Dshi_1891	YP_001533234	NC_009952	globin	-0.117177	-0.0459476	0.0712295	0.620601
Dshi_1892	YP_001533235	NC_009952	domain of unknown function DUF1745	-0.0831971	0.169305	0.252502	0.338768
Dshi_1893	YP_001533236	NC_009952	LOV-regulator, Blue-light sensing	0.293474	0.0809047	-0.21257	0.159468
Dshi_1894	YP_001533237	NC_009952	two component transcriptional regulator, LuxR family	-0.115142	0.0141091	0.129251	0.487946
Dshi_1895	YP_001533238	NC_009952	Hemolysin-type calcium-binding region	-0.0650029	-0.11174	-0.0467373	0.620438
Dshi_1896	YP_001533239	NC_009952	GDP-mannose 6-dehydrogenase	0.138201	-0.105673	-0.243874	0.228659
Dshi_1897	YP_001533240	NC_009952	mannose-1-phosphate guanylyltransferase/mannose-6-phosphate isomerase	0.00563653	-0.0933312	-0.0989677	0.619164
Dshi_1898	YP_001533241	NC_009952	alginate synthesis-related protein	0.00494328	-0.137283	-0.142226	0.464125
Dshi_1899	YP_001533242	NC_009952	Multidrug resistance efflux pump-like protein	-0.0294351	0.25647	0.285906	0.237711
Dshi_1900	YP_001533243	NC_009952	Phosphomannomutase	-0.0661802	0.00223934	0.0684195	0.863127
Dshi_1901	YP_001533244	NC_009952	hypothetical protein	-0.0347201	0.114983	0.149703	0.511646
Dshi_1902	YP_001533245	NC_009952	membrane bound O-acyl transferase MBOAT family protein	0.129107	-0.281052	-0.410159	0.115369
Dshi_1903	YP_001533246	NC_009952	hypothetical protein	-0.0563881	-0.0145932	0.0417949	0.878323
Dshi_1904	YP_001533247	NC_009952	hypothetical protein	-0.0421192	-0.192966	-0.150847	0.309074
Dshi_1905	YP_001533248	NC_009952	integrase family protein	0.332324	-0.347284	-0.679607	0.101061
Dshi_1906	YP_001533249	NC_009952	Prophage CP4-57 regulatory	0.0591665	-0.259247	-0.318413	0.161475
Dshi_1907	YP_001533250	NC_009952	hypothetical protein	-0.0433543	-0.21506	-0.171706	0.363235
Dshi_1908	YP_001533251	NC_009952	hypothetical protein	-0.00929795	-0.0860575	-0.0767596	0.703683
Dshi_1909	YP_001533252	NC_009952	hypothetical protein	-0.0374932	-0.297162	-0.259669	0.141407
Dshi_1910	YP_001533253	NC_009952	hypothetical protein	0.082858	-0.325919	-0.408777	0.111634
Dshi_1911	YP_001533254	NC_009952	hypothetical protein	-0.0393401	-0.359302	-0.319961	0.144714
Dshi_1912	YP_001533255	NC_009952	hypothetical protein	0.168391	-0.251461	-0.419852	0.190676
Dshi_1915	YP_001533258	NC_009952	hypothetical protein	-0.225003	-0.20825	0.0167533	0.306648
Dshi_1916	YP_001533259	NC_009952	hypothetical protein	-0.0881936	-0.200131	-0.111938	0.318402
Dshi_1917	YP_001533260	NC_009952	putative modification methylase	0.133727	-0.501412	-0.635139	0.0767596
Dshi_1918	YP_001533261	NC_009952	putative modification methylase	-0.100401	-0.325164	-0.224763	0.140138
Dshi_1919	YP_001533262	NC_009952	hypothetical protein	-0.136641	-0.543959	-0.407318	0.0566829
Dshi_1920	YP_001533263	NC_009952	hypothetical protein	-0.00736647	0.282146	0.289512	0.163243
Dshi_1921	YP_001533264	NC_009952	histidine kinase	-0.113014	0.14781	0.260824	0.487904
Dshi_1922	YP_001533265	NC_009952	hypothetical protein	1.44702	1.42166	-0.0253645	0.0369624
Dshi_1923	YP_001533266	NC_009952	hypothetical protein	-0.12626	0.104744	0.231005	0.253768
Dshi_1924	YP_001533267	NC_009952	hypothetical protein	-0.277544	-0.000465173	0.277079	0.183046
Dshi_1925	YP_001533268	NC_009952	AAA ATPase	-0.0831849	0.19429	0.277475	0.185008
Dshi_1926	YP_001533269	NC_009952	primosomal protein N'	0.00718152	0.105663	0.0984811	0.743433
Dshi_1927	YP_001533270	NC_009952	putative transaldolase	0.0186289	-0.251443	-0.270072	0.192751
Dshi_1928	YP_001533271	NC_009952	protein of unknown function DUF484	-0.0923254	-0.0855662	0.00675925	0.666361
Dshi_1930	YP_001533272	NC_009952	hypothetical protein	-0.256761	0.519755	0.776516	0.0403495
Dshi_1931	YP_001533273	NC_009952	hypothetical protein	0.142981	0.15119	0.00820909	0.742855
Dshi_1932	YP_001533274	NC_009952	hypothetical protein	0.229039	0.360082	0.131044	0.156052
Dshi_1933	YP_001533275	NC_009952	isoleucyl-tRNA synthetase	0.111737	-0.179633	-0.29137	0.167334
Dshi_1934	YP_001533276	NC_009952	hypothetical protein	0.0710323	-0.0947653	-0.165798	0.547098
Dshi_1935	YP_001533277	NC_009952	cyclic nucleotide-regulated FAD-dependent pyridine nucleotide-disulphide oxidoreductase	0.193741	0.10206	-0.0916815	0.494326
Dshi_1936	YP_001533278	NC_009952	hypothetical protein	0.106182	0.300303	0.194121	0.175479
Dshi_1937	YP_001533279	NC_009952	protein of unknown function DUF463 YcjX family protein	-0.0462094	0.0919599	0.138169	0.584137
Dshi_1938	YP_001533280	NC_009952	tRNA pseudouridine synthase A	0.0487337	0.0506655	0.00193182	0.886585
Dshi_1939	YP_001533281	NC_009952	binding-protein-dependent transport systems inner membrane component	-0.149234	-0.189231	-0.0399963	0.364759
Dshi_1940	YP_001533282	NC_009952	ABC transporter related	-0.287365	-0.15076	0.136606	0.198918
Dshi_1941	YP_001533283	NC_009952	hypothetical protein	-0.349064	-0.144319	0.204745	0.300271
Dshi_1942	YP_001533284	NC_009952	GSCFA domain protein	-0.264771	-0.0573739	0.207397	0.187384
Dshi_1943	YP_001533285	NC_009952	N-isopropylammelide isopropylaminohydrolase	0.167257	-0.181076	-0.348333	0.143111
Dshi_1944	YP_001533286	NC_009952	hypothetical protein	-0.182191	-0.0343347	0.147856	0.37892
Dshi_1945	YP_001533287	NC_009952	inner-membrane translocator	-0.20521	-0.0590643	0.146146	0.295894
Dshi_1946	YP_001533288	NC_009952	hypothetical protein	-0.242295	0.0598109	0.302106	0.247311
Dshi_1947	YP_001533289	NC_009952	ABC transporter related	0.063987	0.127954	0.0639668	0.541365
Dshi_1948	YP_001533290	NC_009952	hypothetical protein	-0.133606	-0.0404811	0.0931253	0.521867
Dshi_1949	YP_001533291	NC_009952	hypothetical protein	0.0922002	-0.238146	-0.330346	0.176421
Dshi_1950	YP_001533292	NC_009952	type I phosphodiesterase/nucleotide pyrophosphatase	-0.0461169	-0.072467	-0.0263501	0.804577
Dshi_1951	YP_001533293	NC_009952	secretion protein HlyD family protein	-0.00162456	-0.150022	-0.148397	0.522038
Dshi_1952	YP_001533294	NC_009952	hypothetical protein	-0.0879361	-0.246349	-0.158412	0.221128
Dshi_1953	YP_001533295	NC_009952	hypothetical protein	-0.271002	0.149637	0.420639	0.0834034
Dshi_1954	YP_001533296	NC_009952	short-chain dehydrogenase/reductase SDR	0.142945	-0.0526868	-0.195632	0.361931
Dshi_1955	YP_001533297	NC_009952	short-chain dehydrogenase/reductase SDR	-0.280367	0.316816	0.597183	0.0436213
Dshi_1956	YP_001533298	NC_009952	NAD-dependent epimerase/dehydratase	-0.106781	0.0801131	0.186894	0.417875
Dshi_1957	YP_001533299	NC_009952	Tetratricopeptide TPR_2 repeat protein	0.0607036	-0.142106	-0.20281	0.351031
Dshi_1958	YP_001533300	NC_009952	NAD-dependent epimerase/dehydratase	-0.233927	-0.183378	0.0505489	0.226099
Dshi_1960	YP_001533301	NC_009952	type I phosphodiesterase/nucleotide pyrophosphatase	-0.153083	-0.133276	0.0198072	0.450497
Dshi_1961	YP_001533302	NC_009952	hypothetical protein	0.0792494	-0.231433	-0.310682	0.139889
Dshi_1962	YP_001533303	NC_009952	Beta-ketoacyl synthase	-0.127831	0.0602259	0.188057	0.370353
Dshi_1963	YP_001533304	NC_009952	Beta-ketoacyl synthase	-0.160366	0.142069	0.302436	0.175364
Dshi_1964	YP_001533305	NC_009952	FkbH like protein	0.126573	-0.062203	-0.188776	0.411036
Dshi_1965	YP_001533306	NC_009952	hypothetical protein	-0.0843237	0.0498869	0.134211	0.524155
Dshi_1966	YP_001533307	NC_009952	dihydrolipoamide dehydrogenase	0.0163842	0.042083	0.0256988	0.953444
Dshi_1967	YP_001533308	NC_009952	catalytic domain of components of various dehydrogenase complexes	-0.0346795	-0.0330584	0.00162108	0.949626
Dshi_1968	YP_001533309	NC_009952	2-oxo-acid dehydrogenase E1 subunit, homodimeric type	-0.0228832	-0.0830575	-0.0601742	0.791711
Dshi_1970	YP_001533310	NC_009952	TRAP dicarboxylate transporter, DctM subunit	-0.0365768	-0.20918	-0.172603	0.263804
Dshi_1971	YP_001533311	NC_009952	putative TRAP-transporter extracellular solute-binding protein	0.127713	-0.156093	-0.283806	0.176729
Dshi_1972	YP_001533312	NC_009952	GntR domain protein	0.0524644	-0.139842	-0.192307	0.515135
Dshi_1973	YP_001533313	NC_009952	ATPase associated with various cellular activities AAA_3	0.0250625	0.0702381	0.0451756	0.838557
Dshi_1974	YP_001533314	NC_009952	hypothetical protein	0.0398806	-0.138191	-0.178071	0.351128
Dshi_1975	YP_001533315	NC_009952	hypothetical protein	0.0113778	0.245816	0.234438	0.185008
Dshi_1976	YP_001533316	NC_009952	PfkB domain protein	-0.0994258	-0.0318169	0.0676089	0.724733
Dshi_1977	YP_001533317	NC_009952	hypothetical protein	-0.179901	0.168385	0.348285	0.165889
Dshi_1978	YP_001533318	NC_009952	inner-membrane translocator	-0.573364	0.351251	0.924615	0.0319255
Dshi_1979	YP_001533319	NC_009952	inner-membrane translocator	-0.117678	-0.186703	-0.0690246	0.34354
Dshi_1980	YP_001533320	NC_009952	ABC transporter related	-0.256245	0.242279	0.498523	0.0706972
Dshi_1981	YP_001533321	NC_009952	ABC transporter related	0.063794	-0.0163001	-0.0800942	0.759287
Dshi_1982	YP_001533322	NC_009952	aldo/keto reductase	0.036251	-0.0272297	-0.0634807	0.851004
Dshi_1983	YP_001533323	NC_009952	hypothetical protein	0.0908426	-0.0549724	-0.145815	0.487362
Dshi_1984	YP_001533324	NC_009952	putative HTH-type transcriptional regulator	-0.119379	0.141244	0.260623	0.25256
Dshi_1985	YP_001533325	NC_009952	aldo/keto reductase	0.206653	0.171239	-0.0354141	0.294724
Dshi_1986	YP_001533326	NC_009952	isocitrate dehydrogenase, NADP-dependent	0.0143145	0.11513	0.100816	0.559859
Dshi_1987	YP_001533327	NC_009952	hypothetical protein	0.126422	0.0523903	-0.0740314	0.570162
Dshi_1988	YP_001533328	NC_009952	hypothetical protein	-0.0503181	-0.0911677	-0.0408496	0.731665
Dshi_1989	YP_001533329	NC_009952	secretion protein HlyD family protein	-0.205541	-0.0718672	0.133674	0.361264
Dshi_1990	YP_001533330	NC_009952	aminoglycoside phosphotransferase	0.194101	0.142154	-0.0519474	0.326777
Dshi_1991	YP_001533331	NC_009952	ABC transporter related	0.0305424	-0.00170201	-0.0322444	0.956799
Dshi_1992	YP_001533332	NC_009952	glycosyl transferase group 1	-0.413317	0.184592	0.597909	0.0413681
Dshi_1993	YP_001533333	NC_009952	glycosyl transferase group 1	-0.0790882	-0.10326	-0.0241721	0.653481
Dshi_1994	YP_001533334	NC_009952	hypothetical protein	-0.105501	0.0741913	0.179692	0.432917
Dshi_1995	YP_001533335	NC_009952	hypothetical protein	-0.393496	-0.0435117	0.349984	0.142941
Dshi_1996	YP_001533336	NC_009952	xylose isomerase	-0.190334	-0.0160626	0.174272	0.290105
Dshi_1997	YP_001533337	NC_009952	xylulokinase	-0.0190299	0.13799	0.15702	0.492557
Dshi_1998	YP_001533338	NC_009952	ABC transporter related	0.167186	-0.165945	-0.33313	0.141407
Dshi_1999	YP_001533339	NC_009952	inner-membrane translocator	-0.121311	-0.0303953	0.0909159	0.55186
Dshi_2000	YP_001533340	NC_009952	hypothetical protein	0.00167587	-0.0156505	-0.0173264	0.995667
Dshi_2001	YP_001533341	NC_009952	ROK family protein	0.061117	0.0601928	-0.000924191	0.834769
Dshi_2002	YP_001533342	NC_009952	hypothetical protein	-0.505251	0.198216	0.703467	0.0828154
Dshi_2003	YP_001533343	NC_009952	hypothetical protein	0.0420223	0.192792	0.15077	0.309892
Dshi_2004	YP_001533344	NC_009952	hypothetical protein	0.10975	0.0813292	-0.0284209	0.612192
Dshi_2005	YP_001533345	NC_009952	hypothetical protein	-0.169341	-0.125452	0.0438891	0.40084
Dshi_2006	YP_001533346	NC_009952	hypothetical protein	-0.095059	-0.0768884	0.0181706	0.680108
Dshi_2007	YP_001533347	NC_009952	NUDIX hydrolase	0.0210138	-0.0328873	-0.0539011	0.917158
Dshi_2008	YP_001533348	NC_009952	transcriptional regulator, DeoR family	-0.577037	-0.0966681	0.480369	0.100643
Dshi_2009	YP_001533349	NC_009952	hypothetical protein	0.020739	-0.170125	-0.190864	0.385718
Dshi_2010	YP_001533350	NC_009952	phosphonate ABC transporter, ATPase subunit	0.0715701	0.127781	0.0562114	0.561449
Dshi_2011	YP_001533351	NC_009952	phosphonate ABC transporter, inner membrane subunit	-0.0577783	0.0498234	0.107602	0.668708
Dshi_2012	YP_001533352	NC_009952	phosphonate ABC transporter, inner membrane subunit	-0.0118934	-0.0238089	-0.0119156	0.991381
Dshi_2013	YP_001533353	NC_009952	Haloacid dehalogenase domain protein hydrolase	0.0210629	0.144611	0.123548	0.449215
Dshi_2014	YP_001533354	NC_009952	hypothetical protein	0.170664	-0.156856	-0.32752	0.140689
[truncated: 2,091 more rows]
